# Supplementary material for: CDK8 and CDK19: positive regulators of signal-induced transcription and negative regulators of Mediator complex proteins
Source: Nucleic Acids Res. 2023 Jun 28;51(14):7288–313. doi: 10.1093/nar/gkad538 (PMC10415139; doi:10.1093/nar/gkad538)
Supplement: gkad538_Supplemental_Files [file gkad538_supplemental_files.zip]

Archive with 3 entries (3 files):
- NAR_Supplemental_Figures_20230601.pdf
- Source Codes and RawData Files.zip
- Supplemental Tables S1-S8.xlsx
