# Supplementary material for: CDK8 and CDK19: positive regulators of signal-induced transcription and negative regulators of Mediator complex proteins
Source: Nucleic Acids Res. 2023 Jun 28;51(14):7288–313. doi: 10.1093/nar/gkad538 (PMC10415139; doi:10.1093/nar/gkad538)
Supplement: gkad538_Supplemental_Files [file gkad538_supplemental_files.zip › Supplemental Tables S1-S8.xlsx]

## Sheet: Table S1.
Table S1. List of key resources.
REAGENT or RESOURCE	SOURCE	IDENTIFIER
Antibodies
Anti-CDK8 (goat polyclonal)	Santa Cruz Biotechnology	Cat# sc-1521; RRID:AB_2260300
Anti-CDK19 (rabbit polyclonal)	Sigma-Aldrich	Cat# HPA007053; RRID:AB_1233803
Anti-CDK19 (goat polyclonal)	This study	N/A
Anti-CCNC (rabbit polyclonal)	Bethyl Laboratories	Cat# A301-989A; RRID:AB_1576505
Anti-MED12 (rabbit polyclonal)	This study	N/A
Anti-MED13 (rabbit polyclonal)	This study	N/A
Anti-MED26 (rabbit polyclonal)	Bethyl Laboratories	A302-370A; RRID:AB_1907253
Anti-MED7 (rabbit polyclonal)	Thermo Fisher Scientific	PA5-90923; RRID:AB_2806293
Anti-Phospho-STAT1 (Ser727)	Cell Signaling Technology	Cat# 8826S; RRID:AB_2773718
Anti- Phospho-STAT1 (Tyr701)	Cell Signaling Technology	Cat# 9167S; RRID:AB_561284
Anti-STAT1	Cell Signaling Technology	Cat# 9172S; RRID:AB_2198300
Anti-STAT1	Santa Cruz Biotechnology	Cat# sc-592; RRID:AB_632434
Anti-GAPDH	Santa Cruz Biotechnology	Cat# sc-32233; RRID:AB_627679
Anti-GST	Invitrogen	Cat# A5800; RRID:AB_1500200
Donkey anti-goat IgG-HRP	Santa Cruz Biotechnology	Cat# sc-2020; RRID:AB_631728
Mouse anti-goat IgG-HRP	Santa Cruz Biotechnology	Cat# sc-2354; RRID:AB_628490
Peroxidase-linked sheep anti-mouse IgG	GE Healthcare	Cat# NXA931; RRID:AB_772209
Peroxidase-linked donkey anti-rabbit IgG	GE Healthcare	Cat# NA934; RRID:AB_772206
Bacterial and Virus Strains
NEB® Stable Competent E. coli (High Efficiency)	New England Biolabs	Cat# C3040I
One Shot® Stbl3™ Chemically Competent E. coli	ThermoFisher Scientific	Cat# C737303
Chemicals, Peptides, and Recombinant Proteins
Senexin B	Senex Biotechnology, Inc.	N/A
Senexin C	Senex Biotechnology, Inc.	N/A
Didehydro-cortistatin A (dCA)	A gift from Dr. Phil S. Baran (Scripps Research Institute)	N/A
15w	Synthesized for Senex by Asinex (Li et al. 2019)	N/A
BI1347	Synthesized by USC Drug Design and Synthesis Core	N/A
SNX7886	Senex Biotechnology, Inc.	N/A
MG-132	Santa Cruz Biotechnology	sc-201270
MG-115	Santa Cruz Biotechnology	sc-221940
Bortezomib	MilliporeSigma™	Cat# 5.04314
Human IFN-gamma recombinant	PROSPEC Protein Specialists	Cat# CYT-206
Recombinant human TNF-alpha	GenScript	Cat# Z00404-50
Phorbol 12-myristate 13-acetate (PMA)	MilliporeSigma™	Cat# P8139
Recombinant GST-CDK8 (human) protein	MyBioSource	Cat# MBS515108
Recombinant GST-CDK19 (human) protein	Abcam	Cat# ab161531
Puromycin dihydrochloride	Tocris Bioscience	Cat# 408950
Blasticidin S, Hydrochloride	MilliporeSigma™	Cat# 20335025MG
Halt Protease Inhibitor Cocktail	Thermo Scientific™	Cat# 78438
Critical Commercial Assays
MycoAlert™ Mycoplasma Detection Kit	Lonza	Cat# LT07
DC Protein Assay Kit	Bio-Rad Laboratories	Cat# 5000116
RNeasy Mini Kit	QIAGEN	Cat# 74106
iScript cDNA synthesis kit	Bio-Rad Laboratories	Cat# 1708891
TruSeq Stranded mRNA prep kit	Illumina	Cat# RS-122-2101/RS-122-2102
NextSeq 500/550 High Output Kit v2	Illumina	Cat# FC-404-2002
iTaqTM Universal SYBR® Green Supermix	Bio-Rad Laboratories	Cat# 172-5124
Plasmid mini prep Kit	QIAGEN	Cat# 2710
QiaQuick Gel Extraction Kit	QIAGEN	Cat# 28706
CloneDirect™ Rapid Ligation Kit	Lucigen	Cat# 40020
Western Lightning® Plus-ECL reagent	PerkinElmer Inc.	Cat# NEL105001EA
Experimental Models: Cell Lines
HEK293 (293)	ATCC	CRL-1573; RRID:CVCL_0045
HCT116	ATCC	CCL-247; RRID:CVCL_0291
HeLa	Douglas Pittman, UofSC	RRID:CVCL_0030
22Rv1	ATCC	CRL-2505; RRID:CVCL_1045
HT1080	ATCC	CCL-121; RRID:CVCL_0317
MV4-11	ATCC	CRL-9591; RRID:CVCL_0064
293-8KO	Li et al. 2019	N/A
293-19KO	Li et al. 2019	N/A
293-dKO	Li et al. 2019	N/A
293-dKO-V (empty expressing vector)	This study	N/A
293-dKO-8 (expressing CDK8-WT)	This study	N/A
293-dKO-8M (expressing CDK8-D173A)	This study	N/A
293-dKO-19 (expressing CDK19-WT)	This study	N/A
293-dKO-19M (expressing CDK19-D173A)	This study	N/A
293-dKO-V_2 (control expression vector)	This study	N/A
293-dKO-8_2 (expressing CDK8-WT)	This study	N/A
293-dKO-8M_2 (expressing CDK8-D173A)	This study	N/A
293-dKO-19_2 (expressing CDK19-WT)	This study	N/A
293-dKO-19M_2 (expressing CDK19-D173A)	This study	N/A
293-WT-V (empty expressing vector)	This study	N/A
293-WT-8 (expressing CDK8-WT)	This study	N/A
293-WT-8M (expressing CDK8-D173A)	This study	N/A
293-WT-19 (expressing CDK19-WT)	This study	N/A
293-WT-19M (expressing CDK19-D173A)	This study	N/A
Hela-8KO	This study	N/A
Hela-19KO	This study	N/A
22Rv1-8KO	This study	N/A
22Rv1-19KO	This study	N/A
22Rv1-dKO	This study	N/A
HCT116-8KO	This study	N/A
HCT116-19KO	This study	N/A
HCT116-8KO-8 (expressing CDK8-WT)	This study	N/A
HCT116-8KO-8M (expressing CDK8-D173A)	This study	N/A
HCT116-8KO-19 (expressing CDK19-WT)	This study	N/A
HCT116-8KO-19M (expressing CDK19-D173A)	This study	N/A
HAP1	Horizon	Cat # C631; RRID:CVCL_Y019
HAP1-8KO	Horizon	Cat # HZGHC000325c001
HAP1-19KO	This study	N/A
HAP1-dKO	This study	N/A
Recombinant DNA: Vectors and Oligonucleotides
PCR/Cloning primers and guide RNAs	This paper	See Supplemental Table S2
lentiCRISPR v2	Addgene plasmid	RRID:Addgene_52961
lentiCRISPR v2-Blast	Addgene plasmid	RRID:Addgene_83480
pHIV-dTomato	Addgene plasmid	RRID:Addgene_21374
pHIV-Luc-ZsGreen	Addgene plasmid	RRID:Addgene_39196
F-CDK8L	Addgene plasmid	RRID:Addgene_24762
pHIV-dTomato-CDK8	This study	N/A
pHIV-dTomato-CDK8M	This study	N/A
pHIV-dTomato-CDK19	This study	N/A
pHIV-dTomato-CDK19M	This study	N/A
pHIV-Luc-BlastR	This study	N/A
pHIV-CDK8-BlastR	This study	N/A
pHIV-CDK8M-BlastR	This study	N/A
pHIV-CDK19-BlastR	This study	N/A
pHIV-CDK19M-BlastR	This study	N/A
lentiCRISPR-Puro-sgCDK8	This study	N/A
lentiCRISPR-Blast-sgCDK19	This study	N/A
lentiCRISPR-sgCDK19-2	This study	N/A
Software and Algorithms
GraphPad Prism 9	Graph Pad Software	RRID:SCR_002798
Image Lab version 5.2.1 build 11	Bio-Rad	RRID:SCR_014210
STAR version 2.4	Dobin et al. 2013	RRID:SCR_004463
featureCount / Subread	Liao et al. 2014	RRID:SCR_009803
R version 3.6.1	R Core Team (2019)	https://www.R-project.org/
DESeq2 package	Love et al. 2014	RRID:SCR_015687
Cancer Cell Line Encyclopedia (CCLE)	Broad Institute	RRID:SCR_013836
Bio-Rad CFX Manager 3.0	Bio-Rad	RRID:SCR_017251
GPP sgRNA Designer	Broad Institute	https://portals.broadinstitute.org/gpp/public/analysis-tools/sgrna-design

## Sheet: Table S2.
Table S2. List of sequences of cloning and qPCR primers
Primer Name	Purpose	Sequence
CDK8-sg-F	Cloning	CACCGTGCAGCCCTCGTATTCAAAC
CDK8-sg-R	Cloning	AAACGTTTGAATACGAGGGCTGCAC
CDK19-sg-F	Cloning	CACCGATTATGCAGAGCATGACTTG
CDK19-sg-R	Cloning	AAACCAAGTCATGCTCTGCATAATC
CDK19-sg2-F	Cloning	CACCCCATGCAAATTGGGTGCTTC
CDK19-sg2-R	Cloning	AAACGAAGCACCCAATTTGCATGG
GAPDH-F	QPCR	CCATCACCATCTTCCAGGAGCG
GAPDH-R	QPCR	AGAGATGATGACCCTTTTGGC
RPL13A-F	QPCR	GGCCCAGCAGTACCTGTTTA
RPL13A-R	QPCR	AGATGGCGGAGGTGCAG
MYC-F	QPCR	CCAACAGGAACTATGACCTCGACTAC
MYC-R	QPCR	CTCGAATTTCTTCCAGATATCCT
HPRT1-F	QPCR	ACCCTTTCCAAATCCTCAGC
HPRT1-R	QPCR	GTTATGGCGACCCGCAG
EGR1-F	QPCR	AGCCCTACGAGCACCTGAC
EGR1-R	QPCR	AAAGCGGCCAGTATAGGTGA
JUN-F	QPCR	GAGGGGGTTACAAACTGCAA
JUN-R	QPCR	TCTCACAAACCTCCCTCCTG
CXCL1-F	QPCR	AACAGCCACCAGTGAGCTTC
CXCL1-R	QPCR	GAAAGCTTGCCTCAATCCTG
CXCL8-F	QPCR	AAATTTGGGGTGGAAAGGTT
CXCL8-R	QPCR	TCCTGATTTCTGCAGCTCTGT
MMP10-F	QPCR	CTGATGGCCCAGAACTCATT
MMP10-R	QPCR	ACTGGAACCCTGAACCTGAA
ACTBL2-F	QPCR	CGGGAGATTGTGCGAGATGT
ACTBL2-R	QPCR	TTCATAGCTCCGTTCCGGTG
STAT1-F	QPCR	TGAATATTCCCCGACTGAGC
STAT1-R	QPCR	AGGAAGACCCAATCCAGATGT
EHD2-F	QPCR	CAAACACAGAGGGCATCTCC
EHD2-R	QPCR	AGCTCAACGACCTGGTGAAG
KLF2-F	QPCR	GTCCTTCTCCACTTTCGCCA
KLF2-R	QPCR	ATGAAGTCCAGCACGCTGTT
CSRNP1-F	QPCR	TGGGACTCAGAGGAGGAAGG
CSRNP1-R	QPCR	GAGCCCGCTTCAGGATAGAC
MVD-F	QPCR	TCGGTGAACAACTTCCCCAC
MVD-R	QPCR	CTGAGAGGTCACTCTCCACG
ID3-F	QPCR	CTTCCGGCAGGAGAGGTT
ID3-R	QPCR	AAAGGAGCTTTTGCCACTGA
BTG1-F	QPCR	CACCATGATAGGCGAGATCG
BTG1-R	QPCR	GCTGTCTACCATTTGCACG

## Sheet: Table S3.
Table S3. List of RNASeq samples
RNASeq Sample ID	Sample Title	GEO Series ID	GEO Sample ID	GEO Sample Title	Sample Description
#001	WT_C3h_B1_Rep1	GSE154357	GSM4669539	WT_C3h.1	Parental HEK293 (WT) cells, treated with vehicle control for 3 hrs, biological replicate-#1 [RNASeq Batch #1]
#002	WT_C3h_B1_Rep2	GSE154357	GSM4669540	WT_C3h.2	Parental HEK293 (WT) cells, treated with vehicle control for 3 hrs, biological replicate-#2 [RNASeq Batch #1]
#003	WT_C3h_B1_Rep3	GSE154357	GSM4669541	WT_C3h.3	Parental HEK293 (WT) cells, treated with vehicle control for 3 hrs, biological replicate-#3 [RNASeq Batch #1]
#004	WT_S3h_B1_Rep1	GSE154357	GSM4669542	WT_S3h.1	Parental HEK293 (WT) cells, treated with 1μM Senexin B for 3 hrs, biological replicate-#1 [RNASeq Batch #1]
#005	WT_S3h_B1_Rep2	GSE154357	GSM4669543	WT_S3h.2	Parental HEK293 (WT) cells, treated with 1μM Senexin B for 3 hrs, biological replicate-#2 [RNASeq Batch #1]
#006	WT_S3h_B1_Rep3	GSE154357	GSM4669544	WT_S3h.3	Parental HEK293 (WT) cells, treated with 1μM Senexin B for 3 hrs, biological replicate-#3 [RNASeq Batch #1]
#007	WT_C3h_B2_Rep1	GSE101629	GSM2711156	HEK293_Ctrl_Rep1	Parental HEK293 (WT) cells, treated with vehicle control for 3 hrs, biological replicate-#1 [RNASeq Batch #2]
#008	WT_C3h_B2_Rep2	GSE101629	GSM2711157	HEK293_Ctrl_Rep2	Parental HEK293 (WT) cells, treated with vehicle control for 3 hrs, biological replicate-#2 [RNASeq Batch #2]
#009	WT_C3h_B2_Rep3	GSE101629	GSM2711158	HEK293_Ctrl_Rep3	Parental HEK293 (WT) cells, treated with vehicle control for 3 hrs, biological replicate-#3 [RNASeq Batch #2]
#010	WT_S3h_B2_Rep1	GSE101629	GSM2711159	HEK293_SnxB_Rep1	Parental HEK293 (WT) cells, treated with 1μM Senexin B for 3 hrs, biological replicate-#1 [RNASeq Batch #2]
#011	WT_S3h_B2_Rep2	GSE101629	GSM2711160	HEK293_SnxB_Rep2	Parental HEK293 (WT) cells, treated with 1μM Senexin B for 3 hrs, biological replicate-#2 [RNASeq Batch #2]
#012	WT_S3h_B2_Rep3	GSE101629	GSM2711161	HEK293_SnxB_Rep3	Parental HEK293 (WT) cells, treated with 1μM Senexin B for 3 hrs, biological replicate-#3 [RNASeq Batch #2]
#013	WT_C3h_B3_Rep1	GSE200732	GSM6042872	HEK293_Ctrl_3h_Rep1	Parental HEK293 (WT) cells, treated with vehicle control for 3 hrs, biological replicate-#1 [RNASeq Batch #3]
#014	WT_C3h_B3_Rep2	GSE200732	GSM6042873	HEK293_Ctrl_3h_Rep2	Parental HEK293 (WT) cells, treated with vehicle control for 3 hrs, biological replicate-#2 [RNASeq Batch #3]
#015	WT_C3h_B3_Rep3	GSE200732	GSM6042874	HEK293_Ctrl_3h_Rep3	Parental HEK293 (WT) cells, treated with vehicle control for 3 hrs, biological replicate-#3 [RNASeq Batch #3]
#016	WT_S3h_B3_Rep1	GSE200732	GSM6042875	HEK293_SnxB_3h_Rep1	Parental HEK293 (WT) cells, treated with 1μM Senexin B for 3 hrs, biological replicate-#1 [RNASeq Batch #3]
#017	WT_S3h_B3_Rep2	GSE200732	GSM6042876	HEK293_SnxB_3h_Rep2	Parental HEK293 (WT) cells, treated with 1μM Senexin B for 3 hrs, biological replicate-#2 [RNASeq Batch #3]
#018	WT_S3h_B3_Rep3	GSE200732	GSM6042877	HEK293_SnxB_3h_Rep3	Parental HEK293 (WT) cells, treated with 1μM Senexin B for 3 hrs, biological replicate-#3 [RNASeq Batch #3]
#019	WT_C5h_Rep1	GSE154357	GSM4669545	WT_C5h.1	Parental HEK293 (WT) cells, treated with vehicle control for 5 hrs, biological replicate-#1
#020	WT_C5h_Rep2	GSE154357	GSM4669546	WT_C5h.2	Parental HEK293 (WT) cells, treated with vehicle control for 5 hrs, biological replicate-#2
#021	WT_C5h_Rep3	GSE154357	GSM4669547	WT_C5h.3	Parental HEK293 (WT) cells, treated with vehicle control for 5 hrs, biological replicate-#3
#022	WT_S5h_Rep1	GSE154357	GSM4669548	WT_S5h.1	Parental HEK293 (WT) cells, treated with 1μM Senexin B for 5 hrs, biological replicate-#1
#023	WT_S5h_Rep2	GSE154357	GSM4669549	WT_S5h.2	Parental HEK293 (WT) cells, treated with 1μM Senexin B for 5 hrs, biological replicate-#2
#024	WT_S5h_Rep3	GSE154357	GSM4669550	WT_S5h.3	Parental HEK293 (WT) cells, treated with 1μM Senexin B for 5 hrs, biological replicate-#3
#025	WT_C24h_B1_Rep1	GSE221160	GSM6846622	293-WT_Ctrl_24h_Rep1 [Batch 1]	Parental HEK293 (WT) cells, treated with vehicle control for 24 hrs, biological replicate-#1 [RNASeq Batch #1]
#026	WT_C24h_B1_Rep2	GSE221160	GSM6846623	293-WT_Ctrl_24h_Rep2 [Batch 1]	Parental HEK293 (WT) cells, treated with vehicle control for 24 hrs, biological replicate-#2 [RNASeq Batch #1]
#027	WT_C24h_B1_Rep3	GSE221160	GSM6846624	293-WT_Ctrl_24h_Rep3 [Batch 1]	Parental HEK293 (WT) cells, treated with vehicle control for 24 hrs, biological replicate-#3 [RNASeq Batch #1]
#028	WT_S24h_B1_Rep1	GSE221160	GSM6846625	293-WT_SnxB_24h_Rep1 [Batch 1]	Parental HEK293 (WT) cells, treated with 1μM Senexin B for 24 hrs, biological replicate-#1 [RNASeq Batch #1]
#029	WT_S24h_B1_Rep2	GSE221160	GSM6846626	293-WT_SnxB_24h_Rep2 [Batch 1]	Parental HEK293 (WT) cells, treated with 1μM Senexin B for 24 hrs, biological replicate-#2 [RNASeq Batch #1]
#030	WT_S24h_B1_Rep3	GSE221160	GSM6846627	293-WT_SnxB_24h_Rep3 [Batch 1]	Parental HEK293 (WT) cells, treated with 1μM Senexin B for 24 hrs, biological replicate-#3 [RNASeq Batch #1]
#031	WT_C24h_B2_Rep1	GSE200523	GSM6035424	HEK293_Ctrl_24h_Rep1	Parental HEK293 (WT) cells, treated with vehicle control for 24 hrs, biological replicate-#1 [RNASeq Batch #2]
#032	WT_C24h_B2_Rep2	GSE200523	GSM6035425	HEK293_Ctrl_24h_Rep2	Parental HEK293 (WT) cells, treated with vehicle control for 24 hrs, biological replicate-#2 [RNASeq Batch #2]
#033	WT_C24h_B2_Rep3	GSE200523	GSM6035426	HEK293_Ctrl_24h_Rep3	Parental HEK293 (WT) cells, treated with vehicle control for 24 hrs, biological replicate-#3 [RNASeq Batch #2]
#034	WT_S24h_B2_Rep1	GSE200523	GSM6035427	HEK293_SnxB_24h_Rep1	Parental HEK293 (WT) cells, treated with 1μM Senexin B for 24 hrs, biological replicate-#1 [RNASeq Batch #2]
#035	WT_S24h_B2_Rep2	GSE200523	GSM6035428	HEK293_SnxB_24h_Rep2	Parental HEK293 (WT) cells, treated with 1μM Senexin B for 24 hrs, biological replicate-#2 [RNASeq Batch #2]
#036	WT_S24h_B2_Rep3	GSE200523	GSM6035429	HEK293_SnxB_24h_Rep3	Parental HEK293 (WT) cells, treated with 1μM Senexin B for 24 hrs, biological replicate-#3 [RNASeq Batch #2]
#037	WT_C24h_B3_Rep1	GSE221160	GSM6846634	293-WT_Ctrl_24h_Rep1 [Batch 3]	Parental HEK293 (WT) cells, treated with vehicle control for 24 hrs, biological replicate-#1 [RNASeq Batch #3]
#038	WT_C24h_B3_Rep2	GSE221160	GSM6846635	293-WT_Ctrl_24h_Rep2 [Batch 3]	Parental HEK293 (WT) cells, treated with vehicle control for 24 hrs, biological replicate-#2 [RNASeq Batch #3]
#039	WT_C24h_B3_Rep3	GSE221160	GSM6846636	293-WT_Ctrl_24h_Rep3 [Batch 3]	Parental HEK293 (WT) cells, treated with vehicle control for 24 hrs, biological replicate-#3 [RNASeq Batch #3]
#040	WT_S24h_B3_Rep1	GSE221160	GSM6846637	293-WT_SnxB_24h_Rep1 [Batch 3]	Parental HEK293 (WT) cells, treated with 1μM Senexin B for 24 hrs, biological replicate-#1 [RNASeq Batch #3]
#041	WT_S24h_B3_Rep2	GSE221160	GSM6846638	293-WT_SnxB_24h_Rep2 [Batch 3]	Parental HEK293 (WT) cells, treated with 1μM Senexin B for 24 hrs, biological replicate-#2 [RNASeq Batch #3]
#042	WT_S24h_B3_Rep3	GSE221160	GSM6846639	293-WT_SnxB_24h_Rep3 [Batch 3]	Parental HEK293 (WT) cells, treated with 1μM Senexin B for 24 hrs, biological replicate-#3 [RNASeq Batch #3]
#043	WT_C3d_B1_Rep1	GSE154357	GSM4669557	WT_C3d.1	Parental HEK293 (WT) cells, treated with vehicle control for 3 days, biological replicate-#1 [RNASeq Batch #1]
#044	WT_C3d_B1_Rep2	GSE154357	GSM4669558	WT_C3d.2	Parental HEK293 (WT) cells, treated with vehicle control for 3 days, biological replicate-#2 [RNASeq Batch #1]
#045	WT_C3d_B1_Rep3	GSE154357	GSM4669559	WT_C3d.3	Parental HEK293 (WT) cells, treated with vehicle control for 3 days, biological replicate-#3 [RNASeq Batch #1]
#046	WT_S3d_B1_Rep1	GSE154357	GSM4669560	WT_S3d.1	Parental HEK293 (WT) cells, treated with 1μM Senexin B for 3 days, biological replicate-#1 [RNASeq Batch #1]
#047	WT_S3d_B1_Rep2	GSE154357	GSM4669561	WT_S3d.2	Parental HEK293 (WT) cells, treated with 1μM Senexin B for 3 days, biological replicate-#2 [RNASeq Batch #1]
#048	WT_S3d_B1_Rep3	GSE154357	GSM4669562	WT_S3d.3	Parental HEK293 (WT) cells, treated with 1μM Senexin B for 3 days, biological replicate-#3 [RNASeq Batch #1]
#049	WT_C3d_B2_Rep1	GSE221160	GSM6846640	293-WT_Ctrl_3d_Rep1 [Batch 2]	Parental HEK293 (WT) cells, treated with vehicle control for 3 days, biological replicate-#1 [RNASeq Batch #2]
#050	WT_C3d_B2_Rep2	GSE221160	GSM6846641	293-WT_Ctrl_3d_Rep2 [Batch 2]	Parental HEK293 (WT) cells, treated with vehicle control for 3 days, biological replicate-#2 [RNASeq Batch #2]
#051	WT_C3d_B2_Rep3	GSE221160	GSM6846642	293-WT_Ctrl_3d_Rep3 [Batch 2]	Parental HEK293 (WT) cells, treated with vehicle control for 3 days, biological replicate-#3 [RNASeq Batch #2]
#052	WT_S3d_B2_Rep1	GSE221160	GSM6846643	293-WT_SnxB_3d_Rep1 [Batch 2]	Parental HEK293 (WT) cells, treated with 1μM Senexin B for 3 days, biological replicate-#1 [RNASeq Batch #2]
#053	WT_S3d_B2_Rep2	GSE221160	GSM6846644	293-WT_SnxB_3d_Rep2 [Batch 2]	Parental HEK293 (WT) cells, treated with 1μM Senexin B for 3 days, biological replicate-#2 [RNASeq Batch #2]
#054	WT_S3d_B2_Rep3	GSE221160	GSM6846645	293-WT_SnxB_3d_Rep3 [Batch 2]	Parental HEK293 (WT) cells, treated with 1μM Senexin B for 3 days, biological replicate-#3 [RNASeq Batch #2]
#055	WT_C15d_Rep1	GSE154357	GSM4669563	WT_C15d.1	Parental HEK293 (WT) cells, treated with vehicle control for 15 days, biological replicate-#1
#056	WT_C15d_Rep2	GSE154357	GSM4669564	WT_C15d.2	Parental HEK293 (WT) cells, treated with vehicle control for 15 days, biological replicate-#2
#057	WT_C15d_Rep3	GSE154357	GSM4669565	WT_C15d.3	Parental HEK293 (WT) cells, treated with vehicle control for 15 days, biological replicate-#3
#058	WT_S15d_Rep1	GSE154357	GSM4669566	WT_S15d.1	Parental HEK293 (WT) cells, treated with 1μM Senexin B for 15 days, biological replicate-#1
#059	WT_S15d_Rep2	GSE154357	GSM4669567	WT_S15d.2	Parental HEK293 (WT) cells, treated with 1μM Senexin B for 15 days, biological replicate-#2
#060	WT_S15d_Rep3	GSE154357	GSM4669568	WT_S15d.3	Parental HEK293 (WT) cells, treated with 1μM Senexin B for 15 days, biological replicate-#3
#061	dKO_C3h_Rep1	GSE154357	GSM4669569	dKO_C3h.1	293-dKO (CDK8/19 double knockout) cells, treated with vehicle control for 3 hrs, biological replicate-#1
#062	dKO_C3h_Rep2	GSE154357	GSM4669570	dKO_C3h.2	293-dKO (CDK8/19 double knockout) cells, treated with vehicle control for 3 hrs, biological replicate-#2
#063	dKO_C3h_Rep3	GSE154357	GSM4669571	dKO_C3h.3	293-dKO (CDK8/19 double knockout) cells, treated with vehicle control for 3 hrs, biological replicate-#3
#064	dKO_S3h_Rep1	GSE154357	GSM4669572	dKO_S3h.1	293-dKO (CDK8/19 double knockout) cells, treated with 1μM Senexin B for 3 hrs, biological replicate-#1
#065	dKO_S3h_Rep2	GSE154357	GSM4669573	dKO_S3h.2	293-dKO (CDK8/19 double knockout) cells, treated with 1μM Senexin B for 3 hrs, biological replicate-#2
#066	dKO_S3h_Rep3	GSE154357	GSM4669574	dKO_S3h.3	293-dKO (CDK8/19 double knockout) cells, treated with 1μM Senexin B for 3 hrs, biological replicate-#3
#067	dKO_C24h_Rep1	GSE221160	GSM6846628	293-dKO_Ctrl_24h_Rep1	293-dKO (CDK8/19 double knockout) cells, treated with vehicle control for 24 hrs, biological replicate-#1
#068	dKO_C24h_Rep2	GSE221160	GSM6846629	293-dKO_Ctrl_24h_Rep2	293-dKO (CDK8/19 double knockout) cells, treated with vehicle control for 24 hrs, biological replicate-#2
#069	dKO_C24h_Rep3	GSE221160	GSM6846630	293-dKO_Ctrl_24h_Rep3	293-dKO (CDK8/19 double knockout) cells, treated with vehicle control for 24 hrs, biological replicate-#3
#070	dKO_S24h_Rep1	GSE221160	GSM6846631	293-dKO_SnxB_24h_Rep1	293-dKO (CDK8/19 double knockout) cells, treated with 1μM Senexin B for 24 hrs, biological replicate-#1
#071	dKO_S24h_Rep2	GSE221160	GSM6846632	293-dKO_SnxB_24h_Rep2	293-dKO (CDK8/19 double knockout) cells, treated with 1μM Senexin B for 24 hrs, biological replicate-#2
#072	dKO_S24h_Rep3	GSE221160	GSM6846633	293-dKO_SnxB_24h_Rep3	293-dKO (CDK8/19 double knockout) cells, treated with 1μM Senexin B for 24 hrs, biological replicate-#3
#073	dKO_C3d_Rep1	GSE154357	GSM7078489	dKO_C3d.1	293-dKO (CDK8/19 double knockout) cells, treated with vehicle control for 3 days, biological replicate-#1
#074	dKO_C3d_Rep2	GSE154357	GSM7078490	dKO_C3d.2	293-dKO (CDK8/19 double knockout) cells, treated with vehicle control for 3 days, biological replicate-#2
#075	dKO_C3d_Rep3	GSE154357	GSM7078491	dKO_C3d.3	293-dKO (CDK8/19 double knockout) cells, treated with vehicle control for 3 days, biological replicate-#3
#076	dKO_S3d_Rep1	GSE154357	GSM7078492	dKO_S3d.1	293-dKO (CDK8/19 double knockout) cells, treated with 1μM Senexin B for 3 days, biological replicate-#1
#077	dKO_S3d_Rep2	GSE154357	GSM7078493	dKO_S3d.2	293-dKO (CDK8/19 double knockout) cells, treated with 1μM Senexin B for 3 days, biological replicate-#2
#078	dKO_S3d_Rep3	GSE154357	GSM7078494	dKO_S3d.3	293-dKO (CDK8/19 double knockout) cells, treated with 1μM Senexin B for 3 days, biological replicate-#3
#079	dKO_C15d_Rep1	GSE154357	GSM4669575	dKO_C15d.1	293-dKO (CDK8/19 double knockout) cells, treated with vehicle control for 15 days, biological replicate-#1
#080	dKO_C15d_Rep2	GSE154357	GSM4669576	dKO_C15d.2	293-dKO (CDK8/19 double knockout) cells, treated with vehicle control for 15 days, biological replicate-#2
#081	dKO_C15d_Rep3	GSE154357	GSM4669577	dKO_C15d.3	293-dKO (CDK8/19 double knockout) cells, treated with vehicle control for 15 days, biological replicate-#3
#082	dKO_S15d_Rep1	GSE154357	GSM4669578	dKO_S15d.1	293-dKO (CDK8/19 double knockout) cells, treated with 1μM Senexin B for 15 days, biological replicate-#1
#083	dKO_S15d_Rep2	GSE154357	GSM4669579	dKO_S15d.2	293-dKO (CDK8/19 double knockout) cells, treated with 1μM Senexin B for 15 days, biological replicate-#2
#084	dKO_S15d_Rep3	GSE154357	GSM4669580	dKO_S15d.3	293-dKO (CDK8/19 double knockout) cells, treated with 1μM Senexin B for 15 days, biological replicate-#3
#085	8KO_C3h.1	GSE154357	GSM4669581	8KO_C3h.1	293-8KO (CDK8 single knockout) cells, treated with vehicle control for 3 hrs, biological replicate-#1
#086	8KO_C3h.2	GSE154357	GSM4669582	8KO_C3h.2	293-8KO (CDK8 single knockout) cells, treated with vehicle control for 3 hrs, biological replicate-#2
#087	8KO_C3h.3	GSE154357	GSM4669583	8KO_C3h.3	293-8KO (CDK8 single knockout) cells, treated with vehicle control for 3 hrs, biological replicate-#3
#088	8KO_S3h.1	GSE154357	GSM4669584	8KO_S3h.1	293-8KO (CDK8 single knockout) cells, treated with 1μM Senexin B for 3 hrs, biological replicate-#1
#089	8KO_S3h.2	GSE154357	GSM4669585	8KO_S3h.2	293-8KO (CDK8 single knockout) cells, treated with 1μM Senexin B for 3 hrs, biological replicate-#2
#090	8KO_S3h.3	GSE154357	GSM4669586	8KO_S3h.3	293-8KO (CDK8 single knockout) cells, treated with 1μM Senexin B for 3 hrs, biological replicate-#3
#091	19KO_C3h.1	GSE154357	GSM4669587	19KO_C3h.1	293-19KO (CDK19 single knockout) cells, treated with vehicle control for 3 hrs, biological replicate-#1
#092	19KO_C3h.2	GSE154357	GSM4669588	19KO_C3h.2	293-19KO (CDK19 single knockout) cells, treated with vehicle control for 3 hrs, biological replicate-#2
#093	19KO_C3h.3	GSE154357	GSM4669589	19KO_C3h.3	293-19KO (CDK19 single knockout) cells, treated with vehicle control for 3 hrs, biological replicate-#3
#094	19KO_S3h.1	GSE154357	GSM4669590	19KO_S3h.1	293-19KO (CDK19 single knockout) cells, treated with 1μM Senexin B for 3 hrs, biological replicate-#1
#095	19KO_S3h.2	GSE154357	GSM4669591	19KO_S3h.2	293-19KO (CDK19 single knockout) cells, treated with 1μM Senexin B for 3 hrs, biological replicate-#2
#096	19KO_S3h.3	GSE154357	GSM4669592	19KO_S3h.3	293-19KO (CDK19 single knockout) cells, treated with 1μM Senexin B for 3 hrs, biological replicate-#3
#097	Vec_C3h.1	GSE154357	GSM4669593	Vec_C3h.1	293-dKO-V (dKO expressing empty lentiviral vector) cells, treated with vehicle control for 3 hrs, biological replicate-#1
#098	Vec_C3h.2	GSE154357	GSM4669594	Vec_C3h.2	293-dKO-V (dKO expressing empty lentiviral vector) cells, treated with vehicle control for 3 hrs, biological replicate-#2
#099	Vec_C3h.3	GSE154357	GSM4669595	Vec_C3h.3	293-dKO-V (dKO expressing empty lentiviral vector) cells, treated with vehicle control for 3 hrs, biological replicate-#3
#100	Vec_S3h.1	GSE154357	GSM4669596	Vec_S3h.1	293-dKO-V (dKO expressing empty lentiviral vector) cells, treated with 1μM Senexin B for 3 hrs, biological replicate-#1
#101	Vec_S3h.2	GSE154357	GSM4669597	Vec_S3h.2	293-dKO-V (dKO expressing empty lentiviral vector) cells, treated with 1μM Senexin B for 3 hrs, biological replicate-#2
#102	Vec_S3h.3	GSE154357	GSM4669598	Vec_S3h.3	293-dKO-V (dKO expressing empty lentiviral vector) cells, treated with 1μM Senexin B for 3 hrs, biological replicate-#3
#103	CDK8_C3h.1	GSE154357	GSM4669599	CDK8_C3h.1	293-dKO-8 (dKO re-expressing CDK8) cells, treated with vehicle control for 3 hrs, biological replicate-#1
#104	CDK8_C3h.2	GSE154357	GSM4669600	CDK8_C3h.2	293-dKO-8 (dKO re-expressing CDK8) cells, treated with vehicle control for 3 hrs, biological replicate-#2
#105	CDK8_C3h.3	GSE154357	GSM4669601	CDK8_C3h.3	293-dKO-8 (dKO re-expressing CDK8) cells, treated with vehicle control for 3 hrs, biological replicate-#3
#106	CDK8_S3h.1	GSE154357	GSM4669602	CDK8_S3h.1	293-dKO-8 (dKO re-expressing CDK8) cells, treated with 1μM Senexin B for 3 hrs, biological replicate-#1
#107	CDK8_S3h.2	GSE154357	GSM4669603	CDK8_S3h.2	293-dKO-8 (dKO re-expressing CDK8) cells, treated with 1μM Senexin B for 3 hrs, biological replicate-#2
#108	CDK8_S3h.3	GSE154357	GSM4669604	CDK8_S3h.3	293-dKO-8 (dKO re-expressing CDK8) cells, treated with 1μM Senexin B for 3 hrs, biological replicate-#3
#109	CDK19_C3h.1	GSE154357	GSM4669605	CDK19_C3h.1	293-dKO-19 (dKO re-expressing CDK19) cells, treated with vehicle control for 3 hrs, biological replicate-#1
#110	CDK19_C3h.2	GSE154357	GSM4669606	CDK19_C3h.2	293-dKO-19 (dKO re-expressing CDK19) cells, treated with vehicle control for 3 hrs, biological replicate-#2
#111	CDK19_C3h.3	GSE154357	GSM4669607	CDK19_C3h.3	293-dKO-19 (dKO re-expressing CDK19) cells, treated with vehicle control for 3 hrs, biological replicate-#3
#112	CDK19_S3h.1	GSE154357	GSM4669608	CDK19_S3h.1	293-dKO-19 (dKO re-expressing CDK19) cells, treated with 1μM Senexin B for 3 hrs, biological replicate-#1
#113	CDK19_S3h.2	GSE154357	GSM4669609	CDK19_S3h.2	293-dKO-19 (dKO re-expressing CDK19) cells, treated with 1μM Senexin B for 3 hrs, biological replicate-#2
#114	CDK19_S3h.3	GSE154357	GSM4669610	CDK19_S3h.3	293-dKO-19 (dKO re-expressing CDK19) cells, treated with 1μM Senexin B for 3 hrs, biological replicate-#3
#115	293-WT_Ctrl_72h_Rep1	GSE200747	GSM6043092	293-WT_Ctrl_72h_Rep1	Parental HEK293 (WT) cells, treated with vehicle control for 3 days, biological replicate-#1
#116	293-WT_Ctrl_72h_Rep2	GSE200747	GSM6043093	293-WT_Ctrl_72h_Rep2	Parental HEK293 (WT) cells, treated with vehicle control for 3 days, biological replicate-#2
#117	293-WT_Ctrl_72h_Rep3	GSE200747	GSM6043094	293-WT_Ctrl_72h_Rep3	Parental HEK293 (WT) cells, treated with vehicle control for 3 days, biological replicate-#3
#118	293-WT_dCA_72h_Rep1	GSE200747	GSM6043095	293-WT_dCA_72h_Rep1	Parental HEK293 (WT) cells, treated with 1uM dCA for 3 days, biological replicate-#1
#119	293-WT_dCA_72h_Rep2	GSE200747	GSM6043096	293-WT_dCA_72h_Rep2	Parental HEK293 (WT) cells, treated with 1uM dCA for 3 days, biological replicate-#2
#120	293-WT_dCA_72h_Rep3	GSE200747	GSM6043097	293-WT_dCA_72h_Rep3	Parental HEK293 (WT) cells, treated with 1uM dCA for 3 days, biological replicate-#3
#121	293-WT_15w_72h_Rep1	GSE200747	GSM6043098	293-WT_15w_72h_Rep1	Parental HEK293 (WT) cells, treated with 1uM 15w for 3 days, biological replicate-#1
#122	293-WT_15w_72h_Rep2	GSE200747	GSM6043099	293-WT_15w_72h_Rep2	Parental HEK293 (WT) cells, treated with 1uM 15w for 3 days, biological replicate-#2
#123	293-WT_15w_72h_Rep3	GSE200747	GSM6043100	293-WT_15w_72h_Rep3	Parental HEK293 (WT) cells, treated with 1uM 15w for 3 days, biological replicate-#3
#124	293-dKO_Ctrl_72h_Rep1	GSE200747	GSM6043101	293-dKO_Ctrl_72h_Rep1	293-dKO (CDK8/19 double knockout) cells, treated with vehicle control for 3 days, biological replicate-#1
#125	293-dKO_Ctrl_72h_Rep2	GSE200747	GSM6043102	293-dKO_Ctrl_72h_Rep2	293-dKO (CDK8/19 double knockout) cells, treated with vehicle control for 3 days, biological replicate-#2
#126	293-dKO_Ctrl_72h_Rep3	GSE200747	GSM6043103	293-dKO_Ctrl_72h_Rep3	293-dKO (CDK8/19 double knockout) cells, treated with vehicle control for 3 days, biological replicate-#3
#127	293-dKO_dCA_72h_Rep1	GSE200747	GSM6043104	293-dKO_dCA_72h_Rep1	293-dKO (CDK8/19 double knockout) cells, treated with 1uM dCA for 3 days, biological replicate-#1
#128	293-dKO_dCA_72h_Rep2	GSE200747	GSM6043105	293-dKO_dCA_72h_Rep2	293-dKO (CDK8/19 double knockout) cells, treated with 1uM dCA for 3 days, biological replicate-#2
#129	293-dKO_dCA_72h_Rep3	GSE200747	GSM6043106	293-dKO_dCA_72h_Rep3	293-dKO (CDK8/19 double knockout) cells, treated with 1uM dCA for 3 days, biological replicate-#3
#130	293-dKO_15w_72h_Rep1	GSE200747	GSM6043107	293-dKO_15w_72h_Rep1	293-dKO (CDK8/19 double knockout) cells, treated with 1uM 15w for 3 days, biological replicate-#1
#131	293-dKO_15w_72h_Rep2	GSE200747	GSM6043108	293-dKO_15w_72h_Rep2	293-dKO (CDK8/19 double knockout) cells, treated with 1uM 15w for 3 days, biological replicate-#2
#132	293-dKO_15w_72h_Rep3	GSE200747	GSM6043109	293-dKO_15w_72h_Rep3	293-dKO (CDK8/19 double knockout) cells, treated with 1uM 15w for 3 days, biological replicate-#3
#133	293-dKO-V_Rep1	GSE200753	GSM6043162	293-dKO-V_Rep1	293-dKO-V cells (dKO cells transduced with pHIV-dTomato control vector), biological replicate-#1
#134	293-dKO-V_Rep2	GSE200753	GSM6043163	293-dKO-V_Rep2	293-dKO-V cells (dKO cells transduced with pHIV-dTomato control vector), biological replicate-#2
#135	293-dKO-V_Rep3	GSE200753	GSM6043164	293-dKO-V_Rep3	293-dKO-V cells (dKO cells transduced with pHIV-dTomato control vector), biological replicate-#3
#136	293-dKO-8_Rep1	GSE200753	GSM6043165	293-dKO-8_Rep1	293-dKO-8 cells (dKO cells transduced with pHIV-dTomato-based CDK8-WT expressing vector), biological replicate-#1
#137	293-dKO-8_Rep2	GSE200753	GSM6043166	293-dKO-8_Rep2	293-dKO-8 cells (dKO cells transduced with pHIV-dTomato-based CDK8-WT expressing vector), biological replicate-#2
#138	293-dKO-8_Rep3	GSE200753	GSM6043167	293-dKO-8_Rep3	293-dKO-8 cells (dKO cells transduced with pHIV-dTomato-based CDK8-WT expressing vector), biological replicate-#3
#139	293-dKO-8M_Rep1	GSE200753	GSM6043171	293-dKO-8M_Rep1	293-dKO-8M cells (dKO cells transduced with pHIV-dTomato-based CDK8-D173A kinase-inactive mutant expressing vector), biological replicate-#1
#140	293-dKO-8M_Rep2	GSE200753	GSM6043172	293-dKO-8M_Rep2	293-dKO-8M cells (dKO cells transduced with pHIV-dTomato-based CDK8-D173A kinase-inactive mutant expressing vector), biological replicate-#2
#141	293-dKO-8M_Rep3	GSE200753	GSM6043173	293-dKO-8M_Rep3	293-dKO-8M cells (dKO cells transduced with pHIV-dTomato-based CDK8-D173A kinase-inactive mutant expressing vector), biological replicate-#3
#142	293-dKO-19_Rep1	GSE200753	GSM6043177	293-dKO-19_Rep1	293-dKO-19 cells (dKO cells transduced with pHIV-dTomato-based CDK19-WT expressing vector), biological replicate-#1
#143	293-dKO-19_Rep2	GSE200753	GSM6043178	293-dKO-19_Rep2	293-dKO-19 cells (dKO cells transduced with pHIV-dTomato-based CDK19-WT expressing vector), biological replicate-#2
#144	293-dKO-19_Rep3	GSE200753	GSM6043179	293-dKO-19_Rep3	293-dKO-19 cells (dKO cells transduced with pHIV-dTomato-based CDK19-WT expressing vector), biological replicate-#3
#145	293-dKO-19M_Rep1	GSE200753	GSM6043183	293-dKO-19M_Rep1	293-dKO-19M cells (dKO cells transduced with pHIV-dTomato-based CDK19-D173A kinase-inactive mutant expressing vector), biological replicate-#1
#146	293-dKO-19M_Rep2	GSE200753	GSM6043184	293-dKO-19M_Rep2	293-dKO-19M cells (dKO cells transduced with pHIV-dTomato-based CDK19-D173A kinase-inactive mutant expressing vector), biological replicate-#2
#147	293-dKO-19M_Rep3	GSE200753	GSM6043185	293-dKO-19M_Rep3	293-dKO-19M cells (dKO cells transduced with pHIV-dTomato-based CDK19-D173A kinase-inactive mutant expressing vector), biological replicate-#3
#148	293-dKO-8_Rep1	GSE200753	GSM6043168	293-dKO-8_Rep4	293-dKO-8 cells (dKO cells transduced with pHIV-dTomato-based CDK8-WT expressing vector), biological replicate-#1
#149	293-dKO-8_Rep2	GSE200753	GSM6043169	293-dKO-8_Rep5	293-dKO-8 cells (dKO cells transduced with pHIV-dTomato-based CDK8-WT expressing vector), biological replicate-#2
#150	293-dKO-8_Rep3	GSE200753	GSM6043170	293-dKO-8_Rep6	293-dKO-8 cells (dKO cells transduced with pHIV-dTomato-based CDK8-WT expressing vector), biological replicate-#3
#151	293-dKO-8M_Rep1	GSE200753	GSM6043174	293-dKO-8M_Rep4	293-dKO-8M cells (dKO cells transduced with pHIV-dTomato-based CDK8-D173A kinase-inactive mutant expressing vector), biological replicate-#1
#152	293-dKO-8M_Rep2	GSE200753	GSM6043175	293-dKO-8M_Rep5	293-dKO-8M cells (dKO cells transduced with pHIV-dTomato-based CDK8-D173A kinase-inactive mutant expressing vector), biological replicate-#2
#153	293-dKO-8M_Rep3	GSE200753	GSM6043176	293-dKO-8M_Rep6	293-dKO-8M cells (dKO cells transduced with pHIV-dTomato-based CDK8-D173A kinase-inactive mutant expressing vector), biological replicate-#3
#154	293-dKO-19_Rep1	GSE200753	GSM6043180	293-dKO-19_Rep4	293-dKO-19 cells (dKO cells transduced with pHIV-dTomato-based CDK19-WT expressing vector), biological replicate-#1
#155	293-dKO-19_Rep2	GSE200753	GSM6043181	293-dKO-19_Rep5	293-dKO-19 cells (dKO cells transduced with pHIV-dTomato-based CDK19-WT expressing vector), biological replicate-#2
#156	293-dKO-19_Rep3	GSE200753	GSM6043182	293-dKO-19_Rep6	293-dKO-19 cells (dKO cells transduced with pHIV-dTomato-based CDK19-WT expressing vector), biological replicate-#3
#157	293-dKO-19M_Rep1	GSE200753	GSM6043186	293-dKO-19M_Rep4	293-dKO-19M cells (dKO cells transduced with pHIV-dTomato-based CDK19-D173A kinase-inactive mutant expressing vector), biological replicate-#1
#158	293-dKO-19M_Rep2	GSE200753	GSM6043187	293-dKO-19M_Rep5	293-dKO-19M cells (dKO cells transduced with pHIV-dTomato-based CDK19-D173A kinase-inactive mutant expressing vector), biological replicate-#2
#159	293-dKO-19M_Rep3	GSE200753	GSM6043188	293-dKO-19M_Rep6	293-dKO-19M cells (dKO cells transduced with pHIV-dTomato-based CDK19-D173A kinase-inactive mutant expressing vector), biological replicate-#3
#160	293-dKO-V'_Rep1	GSE200753	GSM6043189	293-dKO-V_2_Rep1	293-dKO-V' cells (dKO cells transduced with pHIV-Luc-Blast control vector), biological replicate-#1
#161	293-dKO-V'_Rep2	GSE200753	GSM6043190	293-dKO-V_2_Rep2	293-dKO-V' cells (dKO cells transduced with pHIV-Luc-Blast control vector), biological replicate-#2
#162	293-dKO-V'_Rep3	GSE200753	GSM6043191	293-dKO-V_2_Rep3	293-dKO-V' cells (dKO cells transduced with pHIV-Luc-Blast control vector), biological replicate-#3
#163	293-dKO-8'_Rep1	GSE200753	GSM6043192	293-dKO-8_2_Rep1	293-dKO-8' cells (dKO cells transduced with pHIV-Blast-based CDK8-WT expressing vector), biological replicate-#1
#164	293-dKO-8'_Rep2	GSE200753	GSM6043193	293-dKO-8_2_Rep2	293-dKO-8' cells (dKO cells transduced with pHIV-Blast-based CDK8-WT expressing vector), biological replicate-#2
#165	293-dKO-8'_Rep3	GSE200753	GSM6043194	293-dKO-8_2_Rep3	293-dKO-8' cells (dKO cells transduced with pHIV-Blast-based CDK8-WT expressing vector), biological replicate-#3
#166	293-dKO-8M'_Rep1	GSE200753	GSM6043195	293-dKO-8M_2_Rep1	293-dKO-8M' cells (dKO cells transduced with pHIV-Blast-based CDK8-D173A kinase-inactive mutant expressing vector), biological replicate-#1
#167	293-dKO-8M'_Rep2	GSE200753	GSM6043196	293-dKO-8M_2_Rep2	293-dKO-8M' cells (dKO cells transduced with pHIV-Blast-based CDK8-D173A kinase-inactive mutant expressing vector), biological replicate-#2
#168	293-dKO-8M'_Rep3	GSE200753	GSM6043197	293-dKO-8M_2_Rep3	293-dKO-8M' cells (dKO cells transduced with pHIV-Blast-based CDK8-D173A kinase-inactive mutant expressing vector), biological replicate-#3
#169	293-dKO-19'_Rep1	GSE200753	GSM6043198	293-dKO-19_2_Rep1	293-dKO-19' cells (dKO cells transduced with pHIV-Blast-based CDK19-WT expressing vector), biological replicate-#1
#170	293-dKO-19'_Rep2	GSE200753	GSM6043199	293-dKO-19_2_Rep2	293-dKO-19' cells (dKO cells transduced with pHIV-Blast-based CDK19-WT expressing vector), biological replicate-#2
#171	293-dKO-19'_Rep3	GSE200753	GSM6043200	293-dKO-19_2_Rep3	293-dKO-19' cells (dKO cells transduced with pHIV-Blast-based CDK19-WT expressing vector), biological replicate-#3
#172	293-dKO-19M'_Rep1	GSE200753	GSM6043201	293-dKO-19M_2_Rep1	293-dKO-19M' cells (dKO cells transduced with pHIV-Blast-based CDK19-D173A kinase-inactive mutant expressing vector), biological replicate-#1
#173	293-dKO-19M'_Rep2	GSE200753	GSM6043202	293-dKO-19M_2_Rep2	293-dKO-19M' cells (dKO cells transduced with pHIV-Blast-based CDK19-D173A kinase-inactive mutant expressing vector), biological replicate-#2
#174	293-dKO-19M'_Rep3	GSE200753	GSM6043203	293-dKO-19M_2_Rep3	293-dKO-19M' cells (dKO cells transduced with pHIV-Blast-based CDK19-D173A kinase-inactive mutant expressing vector), biological replicate-#3
#175	293-WT-V_Rep1	GSE200753	GSM6043204	293-WT-V_Rep1	293-WT-V cells (WT cells transduced with pHIV-Luc-Blast control vector), biological replicate-#1
#176	293-WT-V_Rep2	GSE200753	GSM6043205	293-WT-V_Rep2	293-WT-V cells (WT cells transduced with pHIV-Luc-Blast control vector), biological replicate-#2
#177	293-WT-V_Rep3	GSE200753	GSM6043206	293-WT-V_Rep3	293-WT-V cells (WT cells transduced with pHIV-Luc-Blast control vector), biological replicate-#3
#178	293-WT-8_Rep1	GSE200753	GSM6043207	293-WT-8_Rep1	293-WT-8 cells (WT cells transduced with pHIV-Blast-based CDK8-WT expressing vector), biological replicate-#1
#179	293-WT-8_Rep2	GSE200753	GSM6043208	293-WT-8_Rep2	293-WT-8 cells (WT cells transduced with pHIV-Blast-based CDK8-WT expressing vector), biological replicate-#2
#180	293-WT-8_Rep3	GSE200753	GSM6043209	293-WT-8_Rep3	293-WT-8 cells (WT cells transduced with pHIV-Blast-based CDK8-WT expressing vector), biological replicate-#3
#181	293-WT-8M_Rep1	GSE200753	GSM6043210	293-WT-8M_Rep1	293-WT-8M cells (WT cells transduced with pHIV-Blast-based CDK8-D173A kinase-inactive mutant expressing vector), biological replicate-#1
#182	293-WT-8M_Rep2	GSE200753	GSM6043211	293-WT-8M_Rep2	293-WT-8M cells (WT cells transduced with pHIV-Blast-based CDK8-D173A kinase-inactive mutant expressing vector), biological replicate-#2
#183	293-WT-8M_Rep3	GSE200753	GSM6043212	293-WT-8M_Rep3	293-WT-8M cells (WT cells transduced with pHIV-Blast-based CDK8-D173A kinase-inactive mutant expressing vector), biological replicate-#3
#184	293-WT-19_Rep1	GSE200753	GSM6043213	293-WT-19_Rep1	293-WT-19 cells (WT cells transduced with pHIV-Blast-based CDK19-WT expressing vector), biological replicate-#1
#185	293-WT-19_Rep2	GSE200753	GSM6043214	293-WT-19_Rep2	293-WT-19 cells (WT cells transduced with pHIV-Blast-based CDK19-WT expressing vector), biological replicate-#2
#186	293-WT-19_Rep3	GSE200753	GSM6043215	293-WT-19_Rep3	293-WT-19 cells (WT cells transduced with pHIV-Blast-based CDK19-WT expressing vector), biological replicate-#3
#187	293-WT-19M_Rep1	GSE200753	GSM6043216	293-WT-19M_Rep1	293-WT-19M cells (WT cells transduced with pHIV-Blast-based CDK19-D173A kinase-inactive mutant expressing vector), biological replicate-#1
#188	293-WT-19M_Rep2	GSE200753	GSM6043217	293-WT-19M_Rep2	293-WT-19M cells (WT cells transduced with pHIV-Blast-based CDK19-D173A kinase-inactive mutant expressing vector), biological replicate-#2
#189	293-WT-19M_Rep3	GSE200753	GSM6043218	293-WT-19M_Rep3	293-WT-19M cells (WT cells transduced with pHIV-Blast-based CDK19-D173A kinase-inactive mutant expressing vector), biological replicate-#3
#190	HEK293_Ctrl_Rep1	GSE199331	GSM5970477	HEK293_Ctrl_Rep1	Serum-starved HEK293 cells, treated with vehicle control (0.1% DMSO) for 90 min, biological replicate-#1
#191	HEK293_Ctrl_Rep2	GSE199331	GSM5970478	HEK293_Ctrl_Rep2	Serum-starved HEK293 cells, treated with vehicle control (0.1% DMSO) for 90 min, biological replicate-#2
#192	HEK293_Ctrl_Rep3	GSE199331	GSM5970479	HEK293_Ctrl_Rep3	Serum-starved HEK293 cells, treated with vehicle control (0.1% DMSO) for 90 min, biological replicate-#3
#193	HEK293_SnxB_Rep1	GSE199331	GSM5970480	HEK293_SnxB_Rep1	Serum-starved HEK293 cells, treated with 1μM Senexin B for 90 min, biological replicate-#1
#194	HEK293_SnxB_Rep2	GSE199331	GSM5970481	HEK293_SnxB_Rep2	Serum-starved HEK293 cells, treated with 1μM Senexin B for 90 min, biological replicate-#2
#195	HEK293_SnxB_Rep3	GSE199331	GSM5970482	HEK293_SnxB_Rep3	Serum-starved HEK293 cells, treated with 1μM Senexin B for 90 min, biological replicate-#3
#196	HEK293_Serum_Rep1	GSE199331	GSM5970483	HEK293_Serum_Rep1	Serum-starved HEK293 cells, treated with 10% FBS for 30 min, biological replicate-#1
#197	HEK293_Serum_Rep2	GSE199331	GSM5970484	HEK293_Serum_Rep2	Serum-starved HEK293 cells, treated with 10% FBS for 30 min, biological replicate-#2
#198	HEK293_Serum_Rep3	GSE199331	GSM5970485	HEK293_Serum_Rep3	Serum-starved HEK293 cells, treated with 10% FBS for 30 min, biological replicate-#3
#199	HEK293_Serum_SnxB_Rep1	GSE199331	GSM5970486	HEK293_Serum_SnxB_Rep1	Serum-starved HEK293 cells, treated with 10% FBS (with presence of 1µM Senexin B) for 30 min, biological replicate-#1
#200	HEK293_Serum_SnxB_Rep2	GSE199331	GSM5970487	HEK293_Serum_SnxB_Rep2	Serum-starved HEK293 cells, treated with 10% FBS (with presence of 1µM Senexin B) for 30 min, biological replicate-#2
#201	HEK293_Serum_SnxB_Rep3	GSE199331	GSM5970488	HEK293_Serum_SnxB_Rep3	Serum-starved HEK293 cells, treated with 10% FBS (with presence of 1µM Senexin B) for 30 min, biological replicate-#3
#202	HEK293_Ctrl_Rep1	GSE101629	GSM2711156	HEK293_Ctrl_Rep1	HEK293 cells treated with vehicle control (0.1% DMSO) for 3 hours, biological replicate-#1
#203	HEK293_Ctrl_Rep2	GSE101629	GSM2711157	HEK293_Ctrl_Rep2	HEK293 cells treated with vehicle control (0.1% DMSO) for 3 hours, biological replicate-#2
#204	HEK293_Ctrl_Rep3	GSE101629	GSM2711158	HEK293_Ctrl_Rep3	HEK293 cells treated with vehicle control (0.1% DMSO) for 3 hours, biological replicate-#3
#205	HEK293_SnxB_Rep1	GSE101629	GSM2711159	HEK293_SnxB_Rep1	HEK293 cells treated with 1μM Senexin B for 3 hours, biological replicate-#1
#206	HEK293_SnxB_Rep2	GSE101629	GSM2711160	HEK293_SnxB_Rep2	HEK293 cells treated with 1μM Senexin B for 3 hours, biological replicate-#2
#207	HEK293_SnxB_Rep3	GSE101629	GSM2711161	HEK293_SnxB_Rep3	HEK293 cells treated with 1μM Senexin B for 3 hours, biological replicate-#3
#208	HEK293_Tnf_Rep1	GSE101629	GSM2711162	HEK293_Tnf_Rep1	HEK293 cells treated with 10ng/mL TNF for 2 hours, biological replicate-#1
#209	HEK293_Tnf_Rep2	GSE101629	GSM2711163	HEK293_Tnf_Rep2	HEK293 cells treated with 10ng/mL TNF for 2 hours, biological replicate-#2
#210	HEK293_Tnf_Rep3	GSE101629	GSM2711164	HEK293_Tnf_Rep3	HEK293 cells treated with 10ng/mL TNF for 2 hours, biological replicate-#3
#211	HEK293_TnfSnxB_Rep1	GSE101629	GSM2711165	HEK293_TnfSnxB_Rep1	HEK293 cells treated with 10ng/mL TNF (with presence of 1µM Senexin B) for 2 hours, biological replicate-#1
#212	HEK293_TnfSnxB_Rep2	GSE101629	GSM2711166	HEK293_TnfSnxB_Rep2	HEK293 cells treated with 10ng/mL TNF (with presence of 1µM Senexin B) for 2 hours, biological replicate-#2
#213	HEK293_TnfSnxB_Rep3	GSE101629	GSM2711167	HEK293_TnfSnxB_Rep3	HEK293 cells treated with 10ng/mL TNF (with presence of 1µM Senexin B) for 2 hours, biological replicate-#3
#214	HEK293_Ctrl_3h_Rep1	GSE200732	GSM6042872	HEK293_Ctrl_3h_Rep1	HEK293 cells treated with vehicle control (0.1% DMSO) for 3 hours, biological replicate-#1
#215	HEK293_Ctrl_3h_Rep2	GSE200732	GSM6042873	HEK293_Ctrl_3h_Rep2	HEK293 cells treated with vehicle control (0.1% DMSO) for 3 hours, biological replicate-#2
#216	HEK293_Ctrl_3h_Rep3	GSE200732	GSM6042874	HEK293_Ctrl_3h_Rep3	HEK293 cells treated with vehicle control (0.1% DMSO) for 3 hours, biological replicate-#3
#217	HEK293_SnxB_3h_Rep1	GSE200732	GSM6042875	HEK293_SnxB_3h_Rep1	HEK293 cells treated with 1μM Senexin B for 3 hours, biological replicate-#1
#218	HEK293_SnxB_3h_Rep2	GSE200732	GSM6042876	HEK293_SnxB_3h_Rep2	HEK293 cells treated with 1μM Senexin B for 3 hours, biological replicate-#2
#219	HEK293_SnxB_3h_Rep3	GSE200732	GSM6042877	HEK293_SnxB_3h_Rep3	HEK293 cells treated with 1μM Senexin B for 3 hours, biological replicate-#3
#220	HEK293_PMA2h_Rep1	GSE200732	GSM6042878	HEK293_PMA2h_Rep1	HEK293 cells treated with 30nM PMA for 2 hours, biological replicate-#1
#221	HEK293_PMA2h_Rep2	GSE200732	GSM6042879	HEK293_PMA2h_Rep2	HEK293 cells treated with 30nM PMA for 2 hours, biological replicate-#2
#222	HEK293_PMA2h_Rep3	GSE200732	GSM6042880	HEK293_PMA2h_Rep3	HEK293 cells treated with 30nM PMA for 2 hours, biological replicate-#3
#223	HEK293_PMA2h_SnxB_Rep1	GSE200732	GSM6042881	HEK293_PMA2h_SnxB_Rep1	HEK293 cells treated with 30nM PMA (with presence of 1µM Senexin B) for 2 hours, biological replicate-#1
#224	HEK293_PMA2h_SnxB_Rep2	GSE200732	GSM6042882	HEK293_PMA2h_SnxB_Rep2	HEK293 cells treated with 30nM PMA (with presence of 1µM Senexin B) for 2 hours, biological replicate-#2
#225	HEK293_PMA2h_SnxB_Rep3	GSE200732	GSM6042883	HEK293_PMA2h_SnxB_Rep3	HEK293 cells treated with 30nM PMA (with presence of 1µM Senexin B) for 2 hours, biological replicate-#3
#226	HEK293_Ctrl_24h_Rep1	GSE200523	GSM6035424	HEK293_Ctrl_24h_Rep1	HEK293 cells treated with vehicle control (0.1% DMSO) for 24 hours, biological replicate-#1
#227	HEK293_Ctrl_24h_Rep2	GSE200523	GSM6035425	HEK293_Ctrl_24h_Rep2	HEK293 cells treated with vehicle control (0.1% DMSO) for 24 hours, biological replicate-#2
#228	HEK293_Ctrl_24h_Rep3	GSE200523	GSM6035426	HEK293_Ctrl_24h_Rep3	HEK293 cells treated with vehicle control (0.1% DMSO) for 24 hours, biological replicate-#3
#229	HEK293_SnxB_24h_Rep1	GSE200523	GSM6035427	HEK293_SnxB_24h_Rep1	HEK293 cells treated with 1μM Senexin B for 24 hours, biological replicate-#1
#230	HEK293_SnxB_24h_Rep2	GSE200523	GSM6035428	HEK293_SnxB_24h_Rep2	HEK293 cells treated with 1μM Senexin B for 24 hours, biological replicate-#2
#231	HEK293_SnxB_24h_Rep3	GSE200523	GSM6035429	HEK293_SnxB_24h_Rep3	HEK293 cells treated with 1μM Senexin B for 24 hours, biological replicate-#3
#232	HEK293_PMA24h_Rep1	GSE200523	GSM6035430	HEK293_PMA24h_Rep1	HEK293 cells treated with 30nM PMA for 24 hours, biological replicate-#1
#233	HEK293_PMA24h_Rep2	GSE200523	GSM6035431	HEK293_PMA24h_Rep2	HEK293 cells treated with 30nM PMA for 24 hours, biological replicate-#2
#234	HEK293_PMA24h_Rep3	GSE200523	GSM6035432	HEK293_PMA24h_Rep3	HEK293 cells treated with 30nM PMA for 24 hours, biological replicate-#3
#235	HEK293_PMA24h_SnxB_Rep1	GSE200523	GSM6035433	HEK293_PMA24h_SnxB_Rep1	HEK293 cells treated with 30nM PMA and 1µM Senexin B for 24 hours, biological replicate-#1
#236	HEK293_PMA24h_SnxB_Rep2	GSE200523	GSM6035434	HEK293_PMA24h_SnxB_Rep2	HEK293 cells treated with 30nM PMA and 1µM Senexin B for 24 hours, biological replicate-#2
#237	HEK293_PMA24h_SnxB_Rep3	GSE200523	GSM6035435	HEK293_PMA24h_SnxB_Rep3	HEK293 cells treated with 30nM PMA and 1µM Senexin B for 24 hours, biological replicate-#3
#238	HEK293_Ctrl_5h_Rep1	GSE149432	GSM4501289	293.C_Rep1	HEK293 cells, treated with vehicle control for 5 hrs, biological replicate-#1
#239	HEK293_Ctrl_5h_Rep2	GSE149432	GSM4501290	293.C_Rep2	HEK293 cells, treated with vehicle control for 5 hrs, biological replicate-#2
#240	HEK293_Ctrl_5h_Rep3	GSE149432	GSM4501291	293.C_Rep3	HEK293 cells, treated with vehicle control for 5 hrs, biological replicate-#3
#241	HEK293_SnxB_5h_Rep1	GSE149432	GSM4501292	293.S_Rep1	HEK293 cells, treated with 1μM Senexin B for 5 hours, biological replicate-#1
#242	HEK293_SnxB_5h_Rep2	GSE149432	GSM4501293	293.S_Rep2	HEK293 cells, treated with 1μM Senexin B for 5 hours, biological replicate-#2
#243	HEK293_SnxB_5h_Rep3	GSE149432	GSM4501294	293.S_Rep3	HEK293 cells, treated with 1μM Senexin B for 5 hours, biological replicate-#3
#244	HEK293_IFNG5h_Rep1	GSE149432	GSM4501295	293.I_Rep1	HEK293 cells, treated with 10ng/mL IFN-γ for 5 hours, biological replicate-#1
#245	HEK293_IFNG5h_Rep2	GSE149432	GSM4501296	293.I_Rep2	HEK293 cells, treated with 10ng/mL IFN-γ for 5 hours, biological replicate-#2
#246	HEK293_IFNG5h_Rep3	GSE149432	GSM4501297	293.I_Rep3	HEK293 cells, treated with 10ng/mL IFN-γ for 5 hours, biological replicate-#3
#247	HEK293_IFNG5h_SnxB_Rep1	GSE149432	GSM4501298	293.IS_Rep1	HEK293 cells, treated with 10ng/mL IFN-γ (with presence of 1µM Senexin B) for 5 hours, biological replicate-#1
#248	HEK293_IFNG5h_SnxB_Rep2	GSE149432	GSM4501299	293.IS_Rep2	HEK293 cells, treated with 10ng/mL IFN-γ (with presence of 1µM Senexin B) for 5 hours, biological replicate-#2
#249	HEK293_IFNG5h_SnxB_Rep3	GSE149432	GSM4501300	293.IS_Rep3	HEK293 cells, treated with 10ng/mL IFN-γ (with presence of 1µM Senexin B) for 5 hours, biological replicate-#3
#250	HAP1_Ctrl_5h_Rep1	GSE200735	GSM6042903	HAP1_Ctrl_5h_Rep1	HAP-1 cells treated with vehicle control (0.1% DMSO) for 5 hours, biological replicate-#1
#251	HAP1_Ctrl_5h_Rep2	GSE200735	GSM6042904	HAP1_Ctrl_5h_Rep2	HAP-1 cells treated with vehicle control (0.1% DMSO) for 5 hours, biological replicate-#2
#252	HAP1_Ctrl_5h_Rep3	GSE200735	GSM6042905	HAP1_Ctrl_5h_Rep3	HAP-1 cells treated with vehicle control (0.1% DMSO) for 5 hours, biological replicate-#3
#253	HAP1_SnxB_5h_Rep1	GSE200735	GSM6042906	HAP1_SnxB_5h_Rep1	HAP-1 cells treated with 1μM Senexin B for 5 hours, biological replicate-#1
#254	HAP1_SnxB_5h_Rep2	GSE200735	GSM6042907	HAP1_SnxB_5h_Rep2	HAP-1 cells treated with 1μM Senexin B for 5 hours, biological replicate-#2
#255	HAP1_SnxB_5h_Rep3	GSE200735	GSM6042908	HAP1_SnxB_5h_Rep3	HAP-1 cells treated with 1μM Senexin B for 5 hours, biological replicate-#3
#256	HAP1_IFNG_4h_Rep1	GSE200735	GSM6042909	HAP1_IFNG_4h_Rep1	HAP-1 cells treated with 10ng/mL IFNG for 4 hours, biological replicate-#1
#257	HAP1_IFNG_4h_Rep2	GSE200735	GSM6042910	HAP1_IFNG_4h_Rep2	HAP-1 cells treated with 10ng/mL IFNG for 4 hours, biological replicate-#2
#258	HAP1_IFNG_4h_Rep3	GSE200735	GSM6042911	HAP1_IFNG_4h_Rep3	HAP-1 cells treated with 10ng/mL IFNG for 4 hours, biological replicate-#3
#259	HAP1_IFNG4h_SnxB_Rep1	GSE200735	GSM6042912	HAP1_IFNG4h_SnxB_Rep1	HAP-1 cells treated with 10ng/mL IFNG (with presence of 1µM Senexin B) for 4 hours, biological replicate-#1
#260	HAP1_IFNG4h_SnxB_Rep2	GSE200735	GSM6042913	HAP1_IFNG4h_SnxB_Rep2	HAP-1 cells treated with 10ng/mL IFNG (with presence of 1µM Senexin B) for 4 hours, biological replicate-#2
#261	HAP1_IFNG4h_SnxB_Rep3	GSE200735	GSM6042914	HAP1_IFNG4h_SnxB_Rep3	HAP-1 cells treated with 10ng/mL IFNG (with presence of 1µM Senexin B) for 4 hours, biological replicate-#3
#262	293-WT_Ctrl_3d_Rep1	GSE231891	GSM7305608	293-WT_Ctrl_3d_Rep1	Parental HEK293 (WT) cells, treated with vehicle control for 3 days, biological replicate-#1
#263	293-WT_Ctrl_3d_Rep2	GSE231891	GSM7305609	293-WT_Ctrl_3d_Rep2	Parental HEK293 (WT) cells, treated with vehicle control for 3 days, biological replicate-#2
#264	293-WT_Ctrl_3d_Rep3	GSE231891	GSM7305610	293-WT_Ctrl_3d_Rep3	Parental HEK293 (WT) cells, treated with vehicle control for 3 days, biological replicate-#3
#265	293-WT_Ctrl_3d_Rep4	GSE231891	GSM7305611	293-WT_Ctrl_3d_Rep4	Parental HEK293 (WT) cells, treated with vehicle control for 3 days, biological replicate-#4
#266	293-WT_BI1347_3d_Rep1	GSE231891	GSM7305612	293-WT_BI1347_3d_Rep1	Parental HEK293 (WT) cells, treated with 200nM BI1347 for 3 days, biological replicate-#1
#267	293-WT_BI1347_3d_Rep2	GSE231891	GSM7305613	293-WT_BI1347_3d_Rep2	Parental HEK293 (WT) cells, treated with 200nM BI1347 for 3 days, biological replicate-#2
#268	293-WT_BI1347_3d_Rep3	GSE231891	GSM7305614	293-WT_BI1347_3d_Rep3	Parental HEK293 (WT) cells, treated with 200nM BI1347 for 3 days, biological replicate-#3
#269	293-WT_SNX7886_3d_Rep1	GSE231891	GSM7305615	293-WT_SNX7886_3d_Rep1	Parental HEK293 (WT) cells, treated with 200nM SNX7886 for 3 days, biological replicate-#1
#270	293-WT_SNX7886_3d_Rep2	GSE231891	GSM7305616	293-WT_SNX7886_3d_Rep2	Parental HEK293 (WT) cells, treated with 200nM SNX7886 for 3 days, biological replicate-#2
#271	293-WT_SNX7886_3d_Rep3	GSE231891	GSM7305617	293-WT_SNX7886_3d_Rep3	Parental HEK293 (WT) cells, treated with 200nM SNX7886 for 3 days, biological replicate-#3
#272	293-WT_SNX7886_3d_Rep4	GSE231891	GSM7305618	293-WT_SNX7886_3d_Rep4	Parental HEK293 (WT) cells, treated with 200nM SNX7886 for 3 days, biological replicate-#4
#273	293-dKO_Ctrl_3d_Rep1	GSE231891	GSM7305619	293-dKO_Ctrl_3d_Rep1	293-dKO (CDK8/19 double knockout) cells, treated with vehicle control for 3 days, biological replicate-#1
#274	293-dKO_Ctrl_3d_Rep2	GSE231891	GSM7305620	293-dKO_Ctrl_3d_Rep2	293-dKO (CDK8/19 double knockout) cells, treated with vehicle control for 3 days, biological replicate-#2
#275	293-dKO_Ctrl_3d_Rep3	GSE231891	GSM7305621	293-dKO_Ctrl_3d_Rep3	293-dKO (CDK8/19 double knockout) cells, treated with vehicle control for 3 days, biological replicate-#3
#276	293-dKO_Ctrl_3d_Rep4	GSE231891	GSM7305622	293-dKO_Ctrl_3d_Rep4	293-dKO (CDK8/19 double knockout) cells, treated with vehicle control for 3 days, biological replicate-#4
#277	293-dKO_BI1347_3d_Rep1	GSE231891	GSM7305623	293-dKO_BI1347_3d_Rep1	293-dKO (CDK8/19 double knockout) cells, treated with 200nM BI1347 for 3 days, biological replicate-#1
#278	293-dKO_BI1347_3d_Rep2	GSE231891	GSM7305624	293-dKO_BI1347_3d_Rep2	293-dKO (CDK8/19 double knockout) cells, treated with 200nM BI1347 for 3 days, biological replicate-#2
#279	293-dKO_BI1347_3d_Rep3	GSE231891	GSM7305625	293-dKO_BI1347_3d_Rep3	293-dKO (CDK8/19 double knockout) cells, treated with 200nM BI1347 for 3 days, biological replicate-#3
#280	293-dKO_BI1347_3d_Rep4	GSE231891	GSM7305626	293-dKO_BI1347_3d_Rep4	293-dKO (CDK8/19 double knockout) cells, treated with 200nM BI1347 for 3 days, biological replicate-#4
#281	293-dKO_SNX7886_3d_Rep1	GSE231891	GSM7305627	293-dKO_SNX7886_3d_Rep1	293-dKO (CDK8/19 double knockout) cells, treated with 200nM SNX7886 for 3 days, biological replicate-#1
#282	293-dKO_SNX7886_3d_Rep2	GSE231891	GSM7305628	293-dKO_SNX7886_3d_Rep2	293-dKO (CDK8/19 double knockout) cells, treated with 200nM SNX7886 for 3 days, biological replicate-#2
#283	293-dKO_SNX7886_3d_Rep3	GSE231891	GSM7305629	293-dKO_SNX7886_3d_Rep3	293-dKO (CDK8/19 double knockout) cells, treated with 200nM SNX7886 for 3 days, biological replicate-#3
#284	293-dKO_SNX7886_3d_Rep4	GSE231891	GSM7305630	293-dKO_SNX7886_3d_Rep4	293-dKO (CDK8/19 double knockout) cells, treated with 200nM SNX7886 for 3 days, biological replicate-#4
RNASeq Sample ID	Sample Title	Accession #	SRR Run #		Sample Description
TD#1	MEF_Ctrl_6h_Rep1	SRX5809798	SRR9032590	WT-MEFs_unstimulated_untreated_1	WT-MEFs_unstimulated_untreated_1
TD#2	MEF_Ctrl_6h_Rep2	SRX5809799	SRR9032589	WT-MEFs_unstimulated_untreated_2	WT-MEFs_unstimulated_untreated_2
TD#3	MEF_Ctrl_6h_Rep3	SRX5809800	SRR9032588	WT-MEFs_unstimulated_untreated_3	WT-MEFs_unstimulated_untreated_3
TD#4	MEF_CA_6h_Rep1	SRX5809801	SRR9032587	WT-MEFs_unstimulated_cortistatinA_1	WT-MEFs_unstimulated_cortistatinA_1
TD#5	MEF_CA_6h_Rep2	SRX5809802	SRR9032586	WT-MEFs_unstimulated_cortistatinA_2	WT-MEFs_unstimulated_cortistatinA_2
TD#6	MEF_CA_6h_Rep3	SRX5809803	SRR9032585	WT-MEFs_unstimulated_cortistatinA_3	WT-MEFs_unstimulated_cortistatinA_3
TD#7	MEF_IFNG_6h_Rep1	SRX5809804	SRR9032584	WT-MEFs_Ifng6h_untreated_1	WT-MEFs_Ifng6h_untreated_1
TD#8	MEF_IFNG_6h_Rep2	SRX5809805	SRR9032583	WT-MEFs_Ifng6h_untreated_2	WT-MEFs_Ifng6h_untreated_2
TD#9	MEF_IFNG_6h_Rep3	SRX5809836	SRR9032552	WT-MEFs_Ifng6h_untreated_3	WT-MEFs_Ifng6h_untreated_3
TD#10	MEF_IFNG6h_CA_Rep1	SRX5809837	SRR9032551	WT-MEFs_Ifng6h_cortistatinA_1	WT-MEFs_Ifng6h_cortistatinA_1
TD#11	MEF_IFNG6h_CA_Rep2	SRX5809828	SRR9032560	WT-MEFs_Ifng6h_cortistatinA_2	WT-MEFs_Ifng6h_cortistatinA_2
TD#12	MEF_IFNG6h_CA_Rep3	SRX5809829	SRR9032559	WT-MEFs_Ifng6h_cortistatinA_3	WT-MEFs_Ifng6h_cortistatinA_3

## Sheet: Table S4.
Table S4. Effects of CDK8/19 kinase inhibition and knockout/overexpression on the 429 DEGs regulated by CDK8/19 in 293 cells.
GeneSymbol	log2FC
	WT.S3h_vs_WT.C3h_[B1]	WT.S3h_vs_WT.C3h_[B2]	WT.S3h_vs_WT.C3h_[B3]	WT.S3h_vs_WT.C3h_[avg]	WT.S5h_vs_WT.C5h	WT.S24h_vs_WT.C24h_[B1]	WT.S24h_vs_WT.C24h_[B2]	WT.S24h_vs_WT.C24h_[B3]	WT.S24h_vs_WT.C24h_[avg]	WT.S3d_vs_WT.C3d_[B1]	WT.S3d_vs_WT.C3d_[B2]	WT.S3d_vs_WT.C3d_[avg]	WT.S15d_vs_WT.C15d	dKO.S3h_vs_dKO.C3h	dKO.S24h_vs_dKO.C24h	dKO.S3d_vs_dKO.C3d	dKO.S15d_vs_dKO.C15d	dKO_8__vs__dKO_V	dKO_8M__vs__dKO_V	dKO_19__vs__dKO_V	dKO_19M__vs__dKO_V	dKO_8'__vs__dKO_V	dKO_8M'__vs__dKO_V	dKO_19'__vs__dKO_V	dKO_19M'__vs__dKO_V	WT_8__vs__WT_V	WT_8M__vs__WT_V	WT_19__vs__WT_V	WT_19M__vs__WT_V	8KO_vs_WT	19KO_vs_WT	dKO.C3h_vs_WT.C3h	dKO.C24h_vs_WT.C24h	dKO.C3d_vs_WT.C3d	dKO.C15d_vs_WT.C15d	dKO_vs_WT_[avg]
RPL12P14	0	0	0	0	0	2.09184	0	2.26841	2.18013	0	0	0	3.10109	0.0222931	-0.129906	0.286787	0.115788	-3.45604	-0.579735	-3.29305	0.0924134	-2.33267	-0.438452	-1.71456	-0.487859	0	0	0	0	2.46787	0	4.17484	2.58597	3.62872	3.6839	3.72358
ACE2	0	0	0	0	0	0	0	0	0	0	0	0	0	0.151605	0.033294	0.210888	0.230263	-3.72924	-0.447701	-2.59599	0.422039	-1.81316	-0.173995	-1.56386	0.201211	0	0	0	0	0	0	3.1101	2.65262	3.57918	2.96886	3.27433
APOE	0.0919262	0.255996	-0.137691	0.0700771	0.0130872	1.33017	0.918816	1.03718	1.09539	1.74327	2.08792	1.91559	2.21484	-0.0223973	0.00480536	0.394202	0.268824	-1.94163	-0.378707	-2.00885	-0.297793	-2.12642	-0.414656	-1.36773	-0.098555	-0.290969	0.0793548	-0.154675	0.814978	0.99282	0.0130274	3.34808	3.73135	3.2586	2.97513	3.41024
COL5A3	0	0	0	0	0	0	0	0	0	0	0	0	0	-0.059265	0	0	0	-2.3627	-0.457494	-1.43037	-0.520915	-1.41966	-0.619358	-1.66838	-1.22264	0	0	0	0	0	0	0	0	0	0	0
CCBE1	0.124803	0.0887445	0.214292	0.142613	0.214623	0.290868	0.615424	0.399789	0.43536	0.278196	0.153177	0.215686	0.704646	0.00982321	-0.0640338	0.190785	-0.0222547	-2.7371	-0.287019	-1.79684	-0.503366	-1.02567	-0.192899	-0.714545	0.00706348	-0.0691371	-0.247354	-0.2401	0.12677	-1.44909	-3.04412	-0.918151	0.0181639	-1.18962	-0.209726	-0.34982
ALDH1A1	0	0	0	0	0	0	0	0	0	1.96176	1.64762	1.80469	2.66592	0.18265	0.124263	0.504074	0.332902	-2.10674	-0.856472	-1.56664	0.977254	-1.5184	-0.104404	-0.912638	0.361804	0	0	0	0	0	0	3.75856	5.96524	4.3195	4.23544	4.3343
STX1B	0	0	0	0	0	0	1.20108	0	1.20108	1.77496	1.80154	1.78825	2.152	-0.315845	-0.0819062	0.49723	0.318112	-1.84664	-0.0426364	-1.19705	-0.919331	-1.77118	-0.732216	-0.955348	0.138409	0	0	0	0	0	0	2.39372	2.68522	2.42033	1.7527	2.36814
IL1R1	0	0	0	0	0	0	0	0	0	0	0	0	2.06142	-0.0523299	0.20907	0.121574	-0.186912	-2.07583	-0.515462	-2.05453	-0.486589	-1.53714	-0.59639	-0.739985	-0.571788	0	0	0	0	0	0	1.26432	0	2.2304	2.82063	1.99346
EHD2	-0.0669804	0.158709	0	0.0458644	-0.0931429	1.04864	0.767901	0.646594	0.821045	1.18981	1.71747	1.45364	2.14792	0.18981	0.11797	0.2435	0.264517	-1.92561	-0.271334	-1.7617	0.419028	-1.68227	-0.145226	-1.22372	-0.125716	-0.481707	0.406132	-0.0429935	0.850909	1.50903	-0.316265	2.13205	2.63	2.34684	2.28072	2.32107
NMUR2	0	0	0	0	0	-0.0323485	0.184162	0.426866	0.192893	0.78035	0.667637	0.723994	1.48141	-0.104428	-0.0713749	0.0461155	0.0182166	-1.8787	0.142201	-1.39275	0.483449	-1.64973	-0.56109	-1.07335	-0.0959274	-0.138719	0.413378	0.478056	1.22715	2.9773	0.984809	3.2826	2.19359	2.65145	2.31799	2.89356
SLC24A3	0	0	0	0	0	0	0	0	0	0	0	0	0	-0.333021	-0.0244599	0.409375	-0.056348	-1.89823	-0.425547	-2.31801	-0.396447	-1.56816	-0.475409	-0.958267	0.0404108	0	0	0	0	0	0	3.44979	3.14935	2.63066	3.08469	3.00771
TKTL1	0	0	0	0	0	0.676175	0.0333589	0.982226	0.56392	0.521503	0.674286	0.597894	1.14494	0.191441	-0.00230943	0.481177	0.12836	-1.75891	-0.0787962	-1.77283	0.406143	-1.70747	-0.264744	-0.612721	0.449318	0	0	0	0	1.61456	0	0	1.8548	1.24513	1.32021	1.48929
PHEX	0	0	0	0	0	0	0	0	0	0	0	0	0	0	0	-0.326628	0	-2.04716	-0.756558	-0.892463	0.388316	-1.37161	-0.24216	-1.11703	-0.354818	0	0	0	0	0	0	0	0	1.60152	0	1.60152
ADAMTS16	-0.00473851	0.178088	0	0.0866748	0.515472	0.362429	0.64217	0.472196	0.492265	1.13295	1.06785	1.1004	1.20656	-0.0567361	0.106737	0.0279218	-0.105924	-2.00098	-0.309487	-1.99774	-0.514127	-1.29292	-0.197926	-1.06201	-0.547295	-0.235049	0.177487	-0.0062296	0.890149	0.409794	-0.820118	1.08823	0.276388	0.741194	0.730197	1.14917
COL17A1	0	0	0	0	0	0	0	0	0	1.63213	2.25764	1.94489	2.33306	0.123146	0.0245118	0.167705	0.616127	-1.85056	-0.0451998	-1.4387	0.591236	-1.37881	-0.243761	-0.634472	0.266117	0	0	0	0	0	0	3.62371	5.05333	4.77527	3.74832	3.96673
CD70	0	0	0	0	0	0	1.17826	0.529244	0.853754	1.04456	1.01956	1.03206	1.48862	-0.151865	0.04239	0.0150399	0.270662	-1.12008	0.455726	-0.790101	0.253266	-2.06754	-0.387121	-1.37911	-0.270911	0	0	0	0.469543	1.58078	0	3.03315	3.30175	2.77524	2.0981	2.70435
SULT1A1	-0.0255233	-0.0474248	0	-0.0364741	0.204251	1.16638	0.704	0.805252	0.891877	1.24194	1.04321	1.14257	1.37442	0.00536181	0.0617751	0.071116	0.0149256	-1.33876	-0.168556	-1.37421	0.748784	-1.71634	-0.285896	-0.899633	0.108318	0.205391	0.212598	0.565858	0.701551	-0.415275	-1.53771	0.843788	1.73746	1.32899	1.28254	1.6025
C19orf66	0	0	0	0	0	0.902451	1.01573	1.008	0.975395	1.28117	1.26336	1.27226	2.05407	-0.136286	-0.0721755	0.208712	0.286985	-1.41818	-0.158722	-1.07281	0.559565	-1.49869	-0.597234	-1.04732	0.0353699	-0.412792	-0.073481	-0.374798	0.361578	1.24552	0	1.82837	1.86771	1.55778	1.60056	1.60825
CSPG4	-0.00176348	0.228587	-0.0149994	0.070608	0.473244	0.996024	0.729045	0.780653	0.835241	1.22488	1.50158	1.36323	1.40072	-0.228088	0.561241	0.43759	0.339293	-1.43255	-0.289771	-1.01143	-0.0272561	-1.40052	-0.300143	-1.12769	0.119932	0.164967	0.590046	0.342045	0.566808	0.278553	-0.383292	1.12449	1.25425	1.19814	0.714585	1.15312
T	-0.207217	-0.0966449	0	-0.151931	-0.3024	0.499687	0.645605	0.306273	0.483855	0.774362	1.22418	0.999271	1.49211	-0.293893	0.0856314	0.0342148	0.155488	-1.39082	-0.164667	-1.66316	0.193527	-1.43527	-0.188279	-0.869832	0.115287	0	0.882351	0.467434	0.930913	-0.862417	-1.36343	1.95842	2.22344	1.74594	1.49078	1.82591
NOVA2	0.292141	0.0750851	-0.483701	-0.0388248	-0.180756	0.985199	0.620874	0.299868	0.635314	0.603925	0.686453	0.645189	1.40368	0.00110381	0.036472	0.195926	0.193661	-1.51125	-0.428732	-1.3522	-0.338498	-1.31232	-0.37317	-0.799116	0.200763	0.32565	0.311111	0.191672	0.542765	0.283109	0.194902	1.7485	2.35193	1.42938	1.34376	1.65548
MYOF	-0.108382	-0.160879	0.0748691	-0.0647974	0.0463456	0.400667	0.315052	0.309862	0.34186	0.698821	0.29224	0.495531	1.44611	-0.0252644	0.162439	0.10322	0.0425922	-1.71728	-0.591635	-1.4316	-0.0404654	-1.10202	0.00981673	-0.716922	-0.725691	0.264759	0.695164	0.469366	0.941401	2.00502	0.824184	3.10981	1.51328	2.24056	2.49101	2.20888
ITGB4	-0.170224	0.292413	0	0.0610945	-0.270336	1.32205	1.50188	0.662732	1.16222	0.89203	1.73823	1.31513	1.52816	-0.00722189	0.170898	0.483129	0.197559	-1.58729	-0.319021	-1.34511	0.0679235	-1.21615	-0.382971	-0.768181	0.0517168	-0.0480729	0.303704	0.182921	0.640623	-0.400037	-0.418167	1.55137	2.09616	1.40911	1.64698	1.73483
CTGF	-0.479237	-0.692422	-0.550211	-0.573956	-0.654318	0.62818	0.123423	0.200124	0.317242	0.911	0.804989	0.857994	0.131031	0.0946437	-0.0463621	0.0458285	-0.414665	-2.29365	-0.140084	-2.73594	-2.32355	-0.483139	-0.164791	-0.670916	-0.95258	0.214996	0.406216	0.160472	0.400599	0.767458	-0.1038	0.0293165	-1.84098	-0.0342334	1.41459	0.134339
HTR6	0	0	0	0	0	0	0.167149	0	0.167149	0.434378	0.944732	0.689555	1.06978	-0.281806	-0.129417	0.313038	0.289182	-1.3349	0.190207	-1.27641	-0.103545	-1.43323	-0.145674	-0.657788	-0.159473	-0.273148	0.468294	0.148011	0.227197	0	0	0.595023	3.05159	0.900917	0.976361	1.03019
CA5B	-0.272028	-0.252834	-0.138884	-0.221248	-0.0530302	0.611116	0.456621	0.775507	0.614415	1.14977	0.955986	1.05288	1.14334	-0.0334044	0.0594695	0.0558304	-0.0376141	-1.43432	-0.295167	-1.47076	-0.104359	-1.29391	-0.201581	-0.80742	-0.112488	0.0877335	0.194917	0.0935748	0.407425	0.741297	-0.236131	1.34607	1.28055	1.53215	1.43574	1.34092
PIANP	0.181082	0.233485	0	0.207284	0.466791	0.826548	0.675558	0.45198	0.651362	1.09484	1.38476	1.2398	1.80625	0.194921	0.0731682	0.464012	0.270913	-1.28046	-0.183332	-1.43199	-0.258068	-1.38956	-0.359244	-1.08883	0.177997	0	0	0	0.805643	-0.162933	-0.257307	1.12902	1.80783	1.18512	0.930691	1.37649
BST2	-0.078934	0.325865	0.191407	0.146113	0.340316	0.96218	0.537835	0.655712	0.718576	0.933255	0.931276	0.932265	1.30221	0.153684	-0.150986	0.361762	0.42773	-1.24752	0.196682	-0.800984	0.461306	-1.42107	-0.1547	-1.24675	0.495965	0.171313	0.275387	0.305283	0.675327	-1.17401	-0.678431	0.661485	1.96221	1.34582	0.677625	1.34334
OPRL1	0	0.390145	0	0.390145	0	0	1.49027	1.05707	1.27367	0.803474	1.30103	1.05225	1.40763	-0.0468107	0.206361	0.540004	0.22189	-1.25007	-0.169984	-0.597252	0.467589	-1.36487	-0.145532	-0.660131	0.200612	-0.27175	0.0147877	-0.0358649	0.120324	0	0	2.37582	2.22657	1.72228	1.5686	1.81958
ANXA1	0.0122721	-0.0367298	-0.126779	-0.0504122	-0.147883	0.766564	0.68551	0.657323	0.703132	1.49766	1.44145	1.46956	1.37285	0.0123374	0.327487	0.263931	-0.160788	-1.73108	-0.298418	-1.17621	0.621116	-0.862878	-0.0209638	-0.595878	-0.516084	0.328283	0.43132	0.189099	0.845879	1.48515	0.401196	1.70755	0.211652	1.95597	2.18218	1.64427
STARD8	0.59765	0.750407	0	0.674028	-0.221535	0.660612	1.01043	0.404418	0.691821	0.439708	0.683179	0.561444	0.822208	-0.19109	0.264488	0.248467	0.160564	-1.11829	-0.241945	-0.782393	0.363133	-1.44062	-0.057188	-0.835335	0.0485181	-0.16106	0.121515	-0.016447	0.488552	1.9801	0.103337	2.27562	1.56251	1.72834	1.46347	1.84248
ETV5	0.170203	-0.0572356	-0.196669	-0.0279006	0.428001	0.214621	0.397927	0.434288	0.348945	0.275004	-0.224201	0.0254015	0.927178	-0.0430728	0.0750841	-0.409155	-0.0459485	-1.99909	0.246467	-2.34356	-1.81926	-0.555942	-0.480839	-0.971596	-1.74314	0.168549	0.44053	-0.0269154	0.329466	1.54289	-0.343752	1.28893	0.528492	1.9834	1.66799	0.829088
COL14A1	-0.120798	0.141201	0.0466232	0.0223422	0.00794255	0.648901	0.639927	0.634241	0.641023	0.712479	0.82263	0.767554	1.00467	-0.0835608	0.14064	-0.0324178	0.109414	-1.41085	-0.217367	-0.921401	0.0508364	-1.13026	-0.209991	-0.654667	0.00941878	-0.118399	0.341724	0.233511	0.564863	1.51543	-0.883707	1.49088	1.58558	1.80861	1.5183	1.70198
NACAD	0.117996	0.28634	0.11367	0.172669	0.246625	1.2937	1.02418	0.81195	1.04328	0.700302	1.24971	0.975004	1.18948	0.0613276	-0.110022	0.294802	0.175633	-1.02229	-0.146459	-0.852551	0.169177	-1.50129	-0.197283	-0.986184	-0.0435714	-0.15296	0.168984	0.091028	0.397527	0.841317	-0.0276225	1.69415	1.97068	1.11043	1.43768	1.54451
RP11-399J13.2	-0.217089	-0.191882	-0.419229	-0.276067	0.530503	1.18004	0.326258	0.382746	0.629683	0.453089	-0.179086	0.137002	0.0313781	0.0351198	-0.352499	-0.484509	0.301154	-1.35304	-0.518865	-0.91615	-1.2571	-1.11598	-0.569504	-1.28796	-0.141892	0	0	0	0.185339	-0.990206	-0.0246961	0.0306117	1.04999	0.284704	-0.646737	0.266281
TMEM59L	0.193787	0.0112892	-0.327519	-0.0408142	0.150108	0.988245	0.639042	0.689019	0.772102	1.18124	1.29433	1.23779	1.64529	-0.0127961	0.134559	0.323347	0.113157	-1.10822	-0.450525	-1.09299	-0.0561026	-1.35352	-0.303656	-1.04613	0.134816	-0.325115	0.235993	0.0849436	0.586404	0.490458	0.0832383	1.46932	1.82109	1.52568	1.60951	1.58116
TRPV4	0	0	0	0	0	0	0	0	0	1.58105	0.970737	1.27589	1.32736	0.160555	0.239316	0.222047	-0.147021	-1.28706	-0.322965	-1.28635	0.3036	-1.16738	-0.108803	-0.715429	0.400263	0	0	0	0	1.48248	0	1.66085	2.2104	2.84398	2.44073	2.4154
SMARCA1	-0.040057	0.0618257	0.00637716	0.00938196	0.00291694	0.633908	0.663561	0.755879	0.684449	0.955131	0.849659	0.902395	1.42982	0.00996594	0.0892468	0.138319	0.142218	-1.27168	-0.463529	-1.29757	0.22591	-1.18008	-0.339937	-0.766825	-0.077413	-0.105166	0.178006	-0.116657	0.453695	0.728225	-0.0153435	0.827715	1.03035	1.14549	0.907775	0.930746
SYNGR4	0	0	0	0	0	0	0	0.753956	0.753956	0.577505	1.00199	0.789747	1.07125	-0.193634	-0.00702797	0.165906	0.16079	-1.14166	-0.323651	-1.56686	0.146227	-1.30466	-0.346074	-0.721051	0.131077	0	0	0	0	0	0	1.74136	2.37127	1.90341	1.08939	1.76548
PIGZ	0	0.440639	0	0.440639	-0.100529	2.25842	1.19332	0.83418	1.42864	1.0788	1.04889	1.06385	1.16611	0.0798052	-0.256341	0.236541	0.00259215	-1.21221	-0.356811	-0.379517	0.219801	-1.22448	-0.169229	-0.455634	0.12538	-0.167768	0.314285	0.125742	0.0566724	0.0294651	0	0.776456	2.65407	1.44399	0.997945	1.25787
PCSK9	0.37743	0.359909	0.709181	0.482173	1.03669	1.15133	1.56262	0.973571	1.22917	0.84733	0.82384	0.835585	1.461	-0.154794	-0.308819	-0.151597	0.118556	-1.19363	0.0896898	-1.32687	0.385705	-1.24061	-0.210942	-1.23354	0.127503	0.251913	0.549965	0.572409	0.858676	-0.932108	-2.2315	-1.2517	-0.269652	-1.3425	-2.0142	-0.744916
STAC2	0.492625	0.118519	0.441372	0.350839	0.25653	0.404369	0.640287	0.280692	0.441783	0.21838	0.13785	0.178115	0.315606	-0.180019	-0.051124	0.299882	0.334987	-0.980203	-0.395071	-0.603525	0.356416	-1.45075	-0.346435	-0.620044	-0.415378	-0.0529025	0.521125	0.159559	0.540135	0.469544	-0.435912	0.533262	0.448195	-0.392878	-0.516315	0.137868
CLIP3	0.215295	0.147202	0.106198	0.156232	0.330201	1.09084	0.849044	1.20511	1.04833	1.16	1.22145	1.19072	1.13264	-0.113054	0.107793	0.246972	0.107743	-0.887008	-0.373665	-0.890306	0.0985935	-1.53415	-0.576863	-0.962137	-0.114589	-0.249198	0.1659	0.08023	0.461688	0.919329	0.117218	1.52117	1.68146	1.36936	1.2818	1.45875
TNC	-0.118329	0.0189846	0.109128	0.00326121	-0.156473	0.0535518	-0.432253	-0.264592	-0.214431	0.0843031	-0.0044616	0.0399207	0.469685	0.0113982	0.209838	0.0719551	-0.0868644	-1.32147	0.0775235	-1.05823	-0.277512	-1.07532	-0.163718	-0.543473	-0.566701	0.0766516	0.135221	0.160008	0.26806	0.373598	-0.444738	0.334261	-0.877868	-0.472793	-0.111911	-0.312328
SH2D3C	0	0	0	0	0	1.15979	0	-0.109385	0.525201	0.656983	0.207639	0.432311	0.524002	0.092214	0.0188636	0.358943	0.067546	-1.48208	-0.297701	-0.808232	-0.150161	-0.898484	-0.298087	-0.536438	0.0586336	0	0	0	0	0	0	2.40358	2.27877	2.20588	2.0366	2.29697
COL6A2	0.0188237	0.00949005	-0.0588263	-0.0101709	-0.0178059	0.76557	0.700725	0.45023	0.638842	0.746628	1.03472	0.890674	1.42655	-0.0379516	0.0759585	0.332844	0.150532	-0.976373	-0.0807513	-0.968846	-0.0114403	-1.39847	-0.267309	-0.792609	0.136163	-0.216467	0.411002	0.133062	0.547471	-0.0164831	-0.491095	1.46317	2.12025	1.51336	1.73658	1.58416
SLC2A10	-0.254407	0.0941593	0	-0.0801239	0.293269	0.822063	0.844644	0.924344	0.863684	1.06274	0.958623	1.01068	1.21604	-0.0369151	0.279739	0.14161	0.257249	-0.999201	-0.358359	-0.992502	-0.0265819	-1.33797	-0.023698	-0.804031	0.0572294	-0.335331	0.567648	-0.0103187	0.521782	0.507908	-0.514164	0.894392	1.31935	1.86989	1.1718	1.56903
SCUBE1	0.159061	-0.235859	-0.102407	-0.0597352	-0.23669	1.4096	1.19519	1.18246	1.26242	1.3127	1.49794	1.40532	1.56801	-0.0997628	0.24657	0.327266	0.279888	-1.26605	-0.395497	-0.921554	0.569885	-1.06798	-0.720787	-0.480355	0.49246	-0.314569	0.27903	-0.0348331	0.484864	0.128755	-0.173863	1.19941	2.42112	1.49099	0.908604	1.38993
TMEM255A	-0.192735	-0.252563	0.249282	-0.0653388	-0.587605	0.0646636	0.60357	0.648329	0.438854	1.23389	1.03225	1.13307	1.69699	-0.289196	0.0785247	0.162785	-0.0986697	-1.10848	-0.0447685	-0.737139	0.997333	-1.20532	-0.045746	-0.892088	0.399007	0.112642	0.210692	-0.00889575	0.655793	0.480397	-0.323279	0.613234	0.676771	1.28948	0.671424	0.745658
SMIM10L2B	0.21727	-0.163432	0.383322	0.14572	0.280735	0.0097414	0.094604	0.35792	0.154088	0.718177	0.32435	0.521264	0.703482	0.091488	-0.1695	0.340435	-0.0637214	-1.28556	-0.402005	-1.03692	0.331209	-1.028	-0.304207	-0.635717	0.0874294	0.187096	0.229749	-0.227528	0.0585548	0.443345	0.3325	-0.00045563	0.140375	0.548152	0.529719	0.193348
RBP7	-0.00560615	-0.238547	-0.0156625	-0.0866052	0.0756029	0.367687	0.835492	0.342308	0.515163	0.717568	0.655754	0.686661	1.1969	-0.143184	0.207756	0.37621	0.239074	-1.25283	-0.339001	-1.28606	0.0955958	-1.05521	-0.344255	-0.945655	-0.182562	0	0.484472	0	1.05612	0.152093	-0.48637	1.14036	1.08383	0.984126	0.939655	1.20225
CMPK2	0.201664	0.0998924	0	0.150778	0.300597	0.437108	0.0920137	-0.0536729	0.158483	0.0769223	0.72004	0.398481	0.607155	0.0735085	0.411056	-0.300809	-0.110136	-1.42602	-0.690273	-1.08993	-0.233113	-0.87467	-0.41055	-0.328929	-0.357627	0.0125117	0.133797	0.0567984	0.29406	-0.33678	-0.232512	-0.314024	-0.0243362	0.016236	-0.100533	0.206998
MAP2	-0.135264	0.00927657	-0.125046	-0.0836779	0.242306	0.92175	0.813062	0.913257	0.882689	1.17228	1.56653	1.3694	1.54279	-0.321637	-0.0313207	0.291287	0.124824	-1.52069	-0.644183	-1.41749	-0.196009	-0.767195	0.12922	-0.384378	0.0361813	-0.413488	0.214325	-0.0471333	0.42371	0.0711037	-0.651789	0.881305	0.809107	1.42755	1.05183	0.91389
CCL2	0.440214	0.599679	0.152267	0.397387	0	0.657753	-0.0034946	0	0.327129	0	0.616391	0.616391	0.612597	-0.480979	0	0.666257	0.258427	-1.18687	-0.477348	-1.15468	-0.530757	-1.09165	-0.309495	-0.570319	-0.503031	0	0	0	0.753246	0.892078	0	0.923234	0	0	0	0.544888
EBF1	-0.105929	-0.298643	-0.0715583	-0.15871	0.404811	0.810224	0.318178	0.924796	0.6844	1.32887	0.905477	1.11717	1.1836	0.135291	0.226041	0.238329	0.193492	-1.19435	-0.332174	-0.415878	0.455065	-1.07308	-0.101349	-0.622608	-0.16302	-0.149535	0.0485868	0.322726	0.0643608	0.117369	-0.233139	1.11186	1.29067	1.79105	1.16116	1.28991
NES	-0.057655	-0.194231	0.302801	0.0169716	-0.0347382	0.715443	0.779012	0.634216	0.709557	0.717868	0.986179	0.852024	0.753821	-0.0827072	0.101624	0.142307	0.22743	-1.23287	-0.300657	-1.02138	0.329053	-0.993271	-0.171692	-0.608456	0.169639	-0.00561916	0.135765	-0.0202321	0.299744	0.580367	-0.48594	0.733067	0.787446	0.742858	0.378704	0.708749
FNDC4	0.266147	-0.36156	0.163716	0.0227676	0.10364	0.702365	0.660441	0.600209	0.654338	0.675206	0.938619	0.806913	1.26374	-0.0747989	0.174308	0.229482	-0.0157432	-0.910384	-0.140816	-0.824731	0.0572474	-1.29831	-0.445869	-0.996101	0.151826	-0.242185	0.274753	0.0741243	0.60307	0.723288	0.473708	1.64409	1.58261	1.6993	1.59264	1.56718
CILP2	-0.205339	0.0334062	-0.31112	-0.161018	0.127698	0.516739	0.262417	0.26466	0.347939	0.482591	0.835179	0.658885	0.70999	-0.135796	0.0574126	0.0559139	0.00350819	-1.00017	-0.102844	-1.18567	-0.233095	-1.18918	-0.306074	-0.796851	-0.0406437	-0.154072	0.254977	-0.0942139	0.444336	0.780902	-0.52158	0.91753	1.05082	0.791518	1.07564	1.02808
TGFB1I1	0.248363	0.0104614	0.282953	0.180592	0.178587	0.982703	0.849102	0.565684	0.799163	0.751636	1.083	0.917317	1.32774	-0.105408	-0.0110183	0.243777	0.245643	-0.860357	-0.168825	-1.11686	-0.111258	-1.32277	-0.427924	-0.948891	0.0300873	0.225479	0.569103	0.445742	1.12715	0.430386	-0.0958647	1.39516	1.68031	1.64255	1.16819	1.61548
TSC22D3	-0.68284	-0.68289	-0.551264	-0.638998	0.0777576	0.903298	0.863054	0.750423	0.838925	0.941853	0.567702	0.754778	1.48247	0.0156808	-0.060817	0.186241	0.250295	-1.15165	0.0990682	-0.709093	0.692367	-1.0213	0.0246978	-0.687854	0.167697	0.128336	0.401653	0.0970818	0.703704	-0.876556	-0.327538	1.15343	1.69236	1.14163	1.01579	1.1284
RAMP2	0.127441	-0.0240628	0	0.051689	0.233284	0.420357	0.913485	0.779018	0.704287	0.716457	0.810506	0.763482	0.808527	-0.0805804	0.305047	0.13893	0.259336	-1.42796	-0.108028	-1.14596	-0.55258	-0.73541	-0.182912	-0.826808	-0.146419	0.15022	-0.117669	0.0455204	0.388392	-0.14487	-0.110205	1.08381	1.42919	1.21975	0.729542	1.2816
CRABP1	0.0254381	-0.171392	0	-0.0729772	-0.011554	0.654285	0.520074	0.465638	0.546665	0.744132	0.991345	0.867739	1.44566	-0.0304276	0.0585973	0.0590408	-0.0786007	-0.738239	0.237856	-0.475262	0.0727883	-1.42275	-0.274959	-0.948792	-0.112464	-0.214986	0.450042	0.169905	0.816447	-0.154753	-0.299733	1.85246	2.33584	2.16378	2.1161	2.22072
FOXA2	0	0	0	0	0	0	0	0	0	0	1.39165	1.39165	1.32119	-0.35921	-0.272637	0.278279	0.239934	-1.03692	-0.16842	-1.03352	0.869293	-1.10942	-0.423206	-0.798029	0.0499613	0	0.362218	0	0.942997	0	0	2.76931	2.69213	1.54618	1.55059	2.02114
TNFSF12	0.349841	0.0186299	0.00194121	0.123471	0.37284	0.468781	0.410589	0.373123	0.417498	0.329393	0.826651	0.578022	0.766315	0.0670644	-0.029704	0.345485	0.332921	-0.918756	-0.160293	-0.219974	0.46772	-1.20547	-0.373635	-0.655458	-0.00132649	0.0128935	0.498675	0.143796	0.361111	0.521356	-1.3777	0.870563	1.14837	0.834554	0.612447	0.998492
MAP1A	0.176892	0.288016	0.07147	0.178793	0.186839	0.383333	0.519215	0.272074	0.391541	0.475978	0.458248	0.467113	0.548096	-0.0611812	0.0487118	0.0626642	0.0155421	-0.980304	0.0836724	-0.969754	-0.00230812	-1.13621	-0.269151	-0.631424	-0.139875	0.123121	0.0820141	0.20734	0.170724	0.0965769	-0.716829	0.47781	0.250192	-0.218835	0.20937	0.253455
FBLIM1	0.319367	0.127054	0.797689	0.414703	-0.0635747	0.719919	0.788772	0.747126	0.751939	1.06283	1.35363	1.20823	1.68048	-0.139712	0.162832	0.394751	0.425956	-1.07793	-0.160229	-1.19032	0.267226	-1.03437	-0.0571258	-0.687282	-0.104072	0.383656	0.333519	0.576319	0.996407	1.56992	-0.272398	1.37173	1.48211	1.83663	1.50786	1.5781
ATP1B2	-0.0571161	0.348849	-0.335337	-0.0145347	-0.175456	0.0896576	0.621345	0.503272	0.404758	0.431274	0.908907	0.670091	1.0661	-0.031814	0.272602	0.329316	0.291088	-0.837498	-0.00138944	-0.387652	0.0122279	-1.25661	-0.446147	-0.810703	-0.50932	-0.232958	-0.218895	0.190584	0.277792	0.331926	-0.0184604	0.537392	0.748519	0.263564	0.463939	0.657205
PRSS35	-0.0978371	0.364649	0	0.133406	0.0665531	0.331732	0.669616	0.356026	0.452458	0.488102	0.311766	0.399934	0.806853	-0.0538807	0.191745	0.106268	0.289795	-0.872827	-0.159347	-0.844245	0.515189	-1.18228	-0.614385	-0.851855	-0.339008	-0.305055	-0.220594	-0.111966	-0.100998	0.770885	0.0317133	0.993227	0.907613	1.02489	0.980004	0.909088
LPP-AS2	-0.339074	-0.533684	-0.196497	-0.356418	-0.159833	0.885577	0.660486	0.612945	0.719669	0.724796	0.951808	0.838302	1.16532	-0.17302	0.171534	-0.0191677	-0.0351505	-1.04052	-0.835295	-1.03773	-0.505045	-1.0072	-0.273253	-0.269671	-0.205337	0.22021	0.29565	0.0638279	0.495427	-0.182625	-0.167206	0.396172	0.975348	0.660439	0.601645	0.577077
PIEZO2	0.094698	0.0533815	-0.151796	-0.00123871	0.14764	0.563347	0.627273	0.739639	0.643419	0.813397	1.00636	0.909879	1.19755	0.0779322	0.203797	0.128222	0.0168895	-1.14544	-0.0146496	-0.853266	0.148791	-0.899415	0.166051	-0.656918	0.116431	-0.190547	0.144454	-0.0949512	0.120025	0.145029	-0.858568	0.563204	0.460403	0.702104	0.49756	0.474479
NOTCH3	0.143989	0.0378826	0.00218429	0.061352	0.181352	0.931518	0.812961	0.644975	0.796485	0.754385	1.02148	0.887931	1.15418	-0.123511	0.0174747	0.375641	0.261698	-0.568355	0.0520843	-0.539758	0.402309	-1.46145	-0.159452	-0.785294	0.157746	-0.265175	0.46599	0.144487	0.515385	0.0979076	-0.154446	0.453058	1.01994	0.265946	0.487727	0.546304
NLRP1	0.2471	0.0472236	0.0544441	0.116256	0.169641	0.57092	0.311821	0.516044	0.466262	0.620469	0.478427	0.549448	0.788901	-0.0711103	0.126775	0.124259	0.0923923	-0.787217	-0.32724	-0.804376	-0.123783	-1.23524	-0.322921	-0.954379	-0.0297794	-0.0843839	0.354345	0.292906	0.396227	0.45888	0.18232	1.11603	1.25074	0.916781	0.842043	1.01342
SPEN	-0.245334	-0.192494	-0.17187	-0.203233	0.0177183	0.654125	0.72852	0.851753	0.744799	1.01728	1.12476	1.07102	0.916823	-0.00119011	0.0451679	-0.0510788	0.0270337	-1.18576	0.0535087	-0.89816	-0.322802	-0.820562	0.0518259	-0.435788	-0.0860727	-0.124283	0.536458	0.0844899	0.532393	0.206955	-0.421259	0.891793	0.670844	0.801568	0.808255	0.804696
C1RL	0.20758	0.0467612	0.502623	0.252321	0.0200609	0.666503	0.547575	0.527693	0.58059	0.630096	0.64056	0.635328	1.08769	0.028448	0.0746132	0.182127	0.195421	-1.06186	-0.52432	-1.25125	0.168462	-0.938873	-0.480168	-0.777483	-0.0466709	0.0576987	0.0685845	0.0932405	0.471917	0.325363	-0.734471	0.256161	0.60285	0.5299	0.0858894	0.50402
COL12A1	-0.0523752	0.0661977	-0.315269	-0.100482	0.299967	0.423619	0.555173	0.493455	0.490749	1.09793	0.854348	0.976141	1.11956	0.0660596	0.357767	-0.118579	-0.341708	-1.14488	-0.218336	-0.990573	-0.317729	-0.819052	-0.337817	-0.192737	0.0687889	-0.163002	0.511674	0.247739	0.803612	0.127187	0.552606	0.0999269	-2.39501	-0.321482	0.149069	-0.300768
CPT1C	0.1029	0.0415203	0.131986	0.0921355	0.547047	0.733607	0.379975	0.803537	0.63904	0.839849	0.826117	0.832983	1.05241	0.00772297	0.28935	0.489355	0.355089	-1.05582	-0.0895411	-0.622697	0.352638	-0.897532	-0.180047	-0.619202	0.198525	-0.0986002	0.0805793	0.0249888	0.180025	1.56088	-0.246173	1.63485	2.09893	1.82469	1.26818	1.46033
PACSIN1	0.267058	0.0443688	0.538957	0.283461	0.469753	0.622386	0.800579	0.462273	0.628413	0.665338	0.752375	0.708856	1.13195	-0.0107933	0.0178757	0.422523	0.234632	-0.927549	-0.128866	-0.630953	0.216162	-1.02468	-0.223682	-0.863819	-0.196055	0.0703778	0.301906	0.2908	0.579752	0.726721	-0.305576	1.83073	1.89389	1.62884	1.725	1.77125
LRP1	-0.0594001	0.183259	0.193506	0.105788	0.317104	0.882045	0.971007	0.928805	0.927286	1.12758	1.21537	1.17147	1.34499	0.00175618	0.213887	-0.0603083	0.175404	-0.961041	0.209566	-0.610899	0.455253	-0.979607	-0.317731	-0.502488	0.487514	-0.135152	0.121592	0.114901	0.277537	0.463779	-0.221678	1.31684	1.35756	1.26524	1.20749	1.20927
CYR61	0.0439634	-0.0724618	0.00361932	-0.00829303	-0.00179279	0.698066	0.374796	0.352924	0.475262	0.576129	0.564057	0.570093	0.396837	0.0253504	0.15928	0.0979225	-0.16677	-1.5423	-0.173641	-1.56513	-1.30332	-0.394302	-0.0885975	-0.45642	-0.385967	0.0726214	0.269892	0.166227	0.191983	0.494035	-0.0518447	0.380015	-1.09452	-0.0196241	0.982582	0.213211
COL2A1	-0.0847743	0.139656	-0.0450615	0.0032734	-0.0406795	0.350812	0.371922	0.271503	0.331413	0.393267	0.77347	0.583369	0.717416	-0.000574927	-0.0122072	0.0413685	0.108345	-0.883721	-0.112386	-0.654572	-0.133538	-1.05114	-0.155153	-0.669557	0.409052	0.0336105	0.159102	0.164604	0.487356	0.381507	-0.974093	-0.372049	0.494264	0.109958	-0.0506668	0.31568
CLDN3	0	0.395136	0	0.395136	0.0509648	0.909083	0.494929	0.792836	0.732283	0.798552	0.582855	0.690703	1.11261	-0.438463	-0.153956	0.206124	-0.103903	-0.912976	0.0147811	-1.2248	0.0940826	-1.01891	-0.0343724	-0.514134	0.140714	0	0.518073	0.36453	0.680247	0.864744	0	1.51428	1.87805	1.19784	1.53537	1.68018
ADGRG2	0.072643	0.0969207	0.22561	0.131724	0.0523587	0.574207	0.563379	0.323472	0.487019	0.844417	0.641602	0.743009	0.758219	-0.071415	-0.0177228	0.289441	-0.0282359	-0.698141	-0.192786	-0.72644	0.369185	-1.22704	-0.425264	-0.795933	-0.297399	-0.046605	0.248701	-0.383554	0.639553	0.586517	-0.110972	1.04304	1.05003	1.27345	1.15842	1.24379
RP11-5O23.2	-0.180438	-0.0929813	0	-0.13671	-0.224004	0.954738	0	0.343261	0.648999	0.661212	1.07817	0.869691	1.62897	-0.0503093	-0.00985955	0.138798	-0.0408255	-0.575399	0.158348	-0.40675	0.0119267	-1.34252	-0.232227	-0.903056	-0.0359235	0	0	0	0.844987	-0.166011	-0.436587	1.72103	2.4933	2.15018	2.12462	2.25532
GPX3	0.0595435	0.0452611	0.193764	0.0995229	0.367746	0.653903	0.797296	0.480823	0.644007	0.743505	0.93475	0.839128	1.03155	0.0442366	0.0237506	0.107026	0.0107993	-0.825669	-0.214453	-0.810945	0.10542	-1.04503	-0.192089	-0.822326	-0.0395741	-0.0770293	0.451578	0.0379016	0.737006	0.346336	-0.175717	1.71364	1.66133	1.86023	1.81182	2.0648
RP11-767N6.7	0.29797	-0.15011	0.2668	0.13822	0	0.313518	0.365375	0.476616	0.38517	0.306289	0.758462	0.532376	0.181145	-0.271348	0.137814	0.146202	0.0793902	-1.05877	-0.441073	-1.15591	-0.637763	-0.801762	-0.096757	-0.541487	-0.234995	-0.0208302	-0.12933	-0.272497	0.0580614	-0.167777	-0.359008	0.783455	0.706473	0.441123	0.346313	0.468276
DMRTA2	0.301155	0.277604	-0.031245	0.182504	0.270963	0.141259	0.17407	0.191839	0.169056	0.402427	0.498574	0.4505	0.397184	0.0637611	-0.0493636	0.128019	0.0358993	-1.03073	0.0225749	-0.644783	0.177533	-0.824564	0.0586715	-0.450102	-0.0835238	-0.202102	0.0505041	0.0793043	0.41252	0.517213	-0.974225	0.442341	0.0723903	-0.0683538	-0.124626	0.228139
MEGF6	0.144783	0.208179	-0.125473	0.0758298	-0.22167	0.730531	0.30896	0.537707	0.525733	0.590044	1.13553	0.862788	0.745627	0.104984	0.0540127	0.498704	0.310004	-1.19529	0.00713665	-0.662139	-0.124625	-0.652578	-0.367184	-0.528495	0.323896	0.00389936	0.497413	0.310732	0.229188	0.423909	-0.143272	0.441218	0.827567	0.481663	0.410198	0.533599
PIR	0.0169336	-0.137347	0.0807752	-0.0132126	0.24591	0.626793	0.355224	0.37982	0.453946	0.719846	0.51792	0.618883	0.789452	-0.0985529	0.141828	0.0123566	0.0604542	-0.766527	-0.0692669	-0.987475	0.470305	-1.08067	-0.227315	-0.525413	0.222646	-0.0183391	0.145965	0.168384	0.243869	-0.114054	-0.487949	0.817192	0.93082	0.90206	0.98171	0.851891
ATP8A2	0.162957	0.21332	0.29677	0.224349	0.170563	0.499149	0.583607	0.550051	0.544269	0.88781	0.547063	0.717437	0.950502	-0.0305229	0.119692	0.186391	-0.0311276	-1.06903	-0.395745	-0.871049	-0.00322447	-0.774175	-0.336187	-0.756168	-0.271654	0.00495498	0.156779	0.0257884	0.230058	0.250201	0.197981	1.18669	1.03703	1.12987	1.01484	1.03639
REPS2	-0.0705931	-0.431319	0.00217956	-0.166578	0.0730013	0.791499	0.551333	0.651825	0.664886	0.651362	0.487286	0.569324	0.95737	0.0358042	0.0900011	-0.0796504	-0.0515447	-1.06174	-0.139304	-0.987883	0.73997	-0.780968	-0.296645	-0.562908	-0.0758817	-0.100918	0.127933	0.0344987	0.507972	0.767643	-0.0264104	1.23464	1.69685	1.74414	1.53487	1.46384
CTD-3157E16.1	0.340687	0.506272	-0.501622	0.115112	0.212056	0.516874	0.726389	0.226455	0.489906	0.593103	0.730315	0.661709	0.857387	0.383231	-0.222225	0.136414	0.202503	-0.940606	-0.483087	-1.19564	-0.626972	-0.892387	-0.169194	-0.83314	-0.0960875	0.0187436	0.437899	0.185546	0.409708	0.872499	-0.0395274	0.753427	1.06639	0.941426	0.938179	0.929799
CNFN	0.284548	-0.128815	0.576314	0.244016	-0.0207538	0.605924	0.446824	0.208386	0.420378	0.24896	0.731588	0.490274	0.562513	-0.0346846	0.0348604	0.180082	0.150079	-1.16138	-0.358154	-0.984903	-0.106173	-0.664969	-0.370544	-0.642986	-0.123893	-0.217163	-0.190707	-0.0175629	0.196113	1.13255	0.115743	1.37972	1.89152	1.20731	1.08439	1.3894
UBE2L6	-0.121078	0.164157	0.28301	0.108696	0.0553797	1.13625	0.544435	0.713803	0.798164	0.78969	0.8414	0.815545	1.51683	0.195066	-0.0985439	0.514613	0.213623	-0.772194	0.127876	-1.12059	0.293425	-1.05142	-0.0157757	-0.568805	0.312347	-0.267465	-0.0947181	0.0429842	0.488384	0.8031	-0.0708239	1.18705	2.02027	1.13586	0.969924	1.22399
FN3K	0	-0.313509	-0.255199	-0.284354	0	0	0.460471	0.282234	0.371352	0.878537	0.712818	0.795678	0.57288	0.00103079	0.591127	0.172291	0.0191636	-0.934354	-0.0118516	-0.682062	0.10255	-0.887475	-0.355523	-0.549085	0.414686	-0.210877	0.407063	0.0305701	0.158843	0	0.494235	1.35103	1.45263	1.59858	1.29547	1.31136
FBN1	0.00911591	-0.00311259	0.129706	0.0452366	0.0935898	0.470999	0.453382	0.616275	0.513552	0.856441	0.998644	0.927543	0.966937	0.0801944	0.0616175	-0.210028	-0.284544	-1.17347	0.00619442	-0.62327	-0.420958	-0.648317	-0.319006	-0.517917	0.279755	-0.193859	0.198847	-0.0513577	0.426154	-0.738343	0.160857	0.741551	0.318887	0.864078	0.802538	0.747963
FEZ1	-0.210498	0.03533	0.145802	-0.00978863	-0.135083	0.742022	0.662462	0.444575	0.616353	0.810884	1.0253	0.918095	1.51326	-0.0362683	-0.193839	0.290156	0.162174	-0.862683	-0.14808	-0.708537	0.409357	-0.953256	-0.122721	-0.551005	0.307426	0.101948	0.144822	0.190636	0.5174	0.274971	-0.0476966	0.670171	1.47262	0.936236	0.825381	0.845114
AMOT	-0.535295	-0.470682	-0.495877	-0.500618	-0.606406	0.361429	0.348208	0.367668	0.359101	0.636814	0.745633	0.691223	0.900652	0.0822569	-0.0479821	0.113007	-0.00839494	-1.37106	-0.213163	-0.975434	0.22565	-0.444861	-0.0877111	-0.154499	-0.172528	0.0356652	0.223546	0.119762	0.284018	0.700353	-1.89559	-1.69464	-1.24796	-1.39028	-1.03884	-1.4154
MYO15B	0.145012	-0.103196	0.232771	0.0915292	0.0348876	1.34144	1.09217	1.15753	1.19705	1.2754	1.55523	1.41532	1.24214	0.14412	0.233131	0.308025	-0.0646496	-1.22754	-0.159371	-0.775186	0.0119526	-0.586555	-0.33911	-0.422659	0.625391	0.4577	0.211503	0.214165	0.42123	0.105347	0.366867	1.57781	2.27188	1.86914	1.75627	1.76692
SULT4A1	-0.143604	0.352444	0.0297135	0.0795179	0	0.735223	0.84106	0.00256567	0.526283	0.633947	0.500101	0.567024	1.77124	0.308543	-0.105547	0.365302	0.0186143	-1.22389	-0.218079	-0.872089	0.246581	-0.583487	0.136387	-0.266694	0.330369	-0.0708254	0.504936	-0.0203138	0.642147	0.554235	-0.301828	0.861356	1.70572	1.05723	1.73881	1.05061
DCHS1	-0.0554896	-0.108321	-0.208455	-0.124088	0.186313	0.993544	0.133272	0.632944	0.586586	0.920563	1.15607	1.03832	0.651039	-0.20434	0.183976	0.450938	0.286149	-0.888512	-0.0788495	-0.82821	-0.325007	-0.90936	-0.377072	-0.418821	0.0104896	0.0808655	0.325123	0.138482	0.538963	0.278069	0.00338279	0.945916	1.2677	1.57663	0.83681	1.19024
NSG1	0.0390166	0.0152265	-0.0384517	0.0052638	-0.339173	0.275593	0.363584	0.230633	0.289937	0.731428	0.689845	0.710636	0.643495	-0.103807	0.205371	0.13972	0.0635873	-0.846815	-0.262296	-0.621452	-0.156089	-0.949385	-0.343927	-0.50274	0.217018	-0.0243914	0.330556	-0.0907204	0.446118	-0.570585	-0.372794	-0.328415	-0.139553	0.109676	-0.11396	0.0473711
OLIG1	0.202728	-0.403264	-0.237504	-0.146013	-0.588697	0.781702	0.661847	0.464278	0.635942	0.382384	0.717511	0.549948	0.349219	-0.00689029	-0.5214	0.145057	-0.0570626	-1.03007	0.26712	-0.571144	-0.118762	-0.763115	-0.101868	-0.492474	0.436714	-0.114335	0.224952	0.0596341	0.143097	0	0.92831	0.988734	1.69219	0.50747	0.339532	0.787863
MATN2	0.0293144	0.0213745	0.20977	0.0868196	0.0618018	1.00374	0.639017	0.677654	0.773469	0.813284	1.02605	0.919666	1.07554	-0.0162551	0.135917	0.099189	0.0464161	-0.872614	-0.197687	-0.853718	0.0330185	-0.913012	-0.331706	-0.697226	0.238048	-0.410764	-0.010237	-0.224013	0.301435	0.701827	-0.242599	1.70837	1.81211	1.89727	1.69507	1.81287
DGKA	0.0260825	0.467191	-0.0170144	0.158753	0.123893	0.60248	0.588997	0.463036	0.551504	0.820508	0.836784	0.828646	1.44682	0.0489509	0.106002	0.228171	0.220009	-0.65735	-0.231445	-0.401511	0.174934	-1.12655	-0.370122	-0.850726	-0.0120471	-0.224735	0.362862	0.172356	0.856292	0.676954	-0.0795554	1.38483	1.55133	1.55405	1.45688	1.61373
PRUNE2	0.125424	0.00289272	0.0633388	0.0638853	0.344153	0.394602	0.496255	0.602146	0.497667	0.768832	0.625352	0.697092	0.884844	-0.0137359	0.0793183	-0.135547	0.250565	-1.15614	-0.237193	-0.829139	0.0758895	-0.627448	-0.186312	-0.426391	0.114728	0.178705	0.117584	0.160418	0.395066	0.583673	-0.108683	0.98803	1.06663	1.78351	1.02194	1.28158
ATP2A3	0.319501	-0.135175	-0.0328115	0.0505048	-0.15762	0.511156	0.279966	0.409444	0.400189	0.500807	0.863741	0.682274	0.792345	-0.121053	-0.0383694	0.205857	0.226971	-0.877502	-0.22433	-0.911572	0.0926963	-0.897604	-0.247894	-0.53612	0.0354093	0.103196	0.215226	-0.0851159	0.350882	1.12205	-0.0850932	1.11506	1.13933	0.70384	0.772695	0.893381
LIMD2	0.177667	0.0958935	0.147933	0.140498	0.10794	0.612677	0.533667	0.421965	0.52277	0.491265	0.72247	0.606867	0.709853	-0.0325254	0.0519547	0.0734099	0.0618642	-0.716756	-0.109158	-0.759901	-0.164327	-1.04958	-0.41837	-0.832833	0.0432053	-0.0228964	0.180533	-0.0276752	0.27814	0.0963835	-0.150618	0.57497	0.889554	0.560319	0.554193	0.577758
OGDHL	0.229476	0.179223	-0.032272	0.125475	0.381996	0.909313	0.787731	0.692457	0.7965	0.882474	1.12062	1.00155	0.986004	0.00545605	0.174177	0.300636	0.0853808	-0.944876	-0.103617	-0.912996	0.0380419	-0.820036	-0.200508	-0.472991	0.298717	-0.00393658	0.514364	0.0411778	0.30646	-0.0531604	-0.101029	0.73094	1.19123	0.957582	0.656952	0.84522
NFATC4	0.0737092	-0.116321	0.0325834	-0.00334273	0.347107	0.786198	0.893055	0.577491	0.752248	0.763743	0.684522	0.724132	1.10689	0.00394138	-0.032862	0.230752	0.299748	-0.489976	-0.0825516	-0.17865	1.12539	-1.27259	-0.0179551	-0.703824	0.352531	0.181298	0.223793	0.325056	0.678867	-0.00648002	0.207706	0.747058	1.25568	0.85864	0.579926	0.853604
AARD	-0.155226	-0.0172097	0.131442	-0.0136647	0.119741	0.441626	0.162175	0.335325	0.313042	0.510061	0.536372	0.523217	0.900886	-0.00571769	-0.040395	0.0175836	0.309066	-0.661099	0.0303197	-0.610813	0.400985	-1.10082	-0.0476837	-0.706302	0.0703553	-0.255125	0.166921	0.0976196	0.171603	0.351427	-0.039476	1.04749	1.67141	1.47147	1.16258	1.31339
PTGFR	0.20406	0.449572	0.548144	0.400592	0.39013	0.401917	0.304836	0.417426	0.374726	0.840189	0.351935	0.596062	1.08152	-0.00966221	0.118529	-0.00112436	0.00120876	-0.968207	-0.499275	-0.915135	0.229189	-0.788348	-0.208107	-0.439473	-0.170826	-0.25773	0.146864	-0.216901	0.355568	-0.903092	-0.582785	1.29671	1.4721	1.29127	1.1345	1.30807
SPATA18	-0.134504	0.127043	0.41225	0.13493	0.140547	0.805512	0.890952	0.873887	0.856783	1.34379	1.1264	1.23509	1.34337	0.00673944	0.00590299	-0.0708462	-0.00332784	-0.899012	-0.337299	-0.695326	0.322466	-0.848071	-0.188888	-0.575866	0.142264	0.0873834	0.211753	0.152615	0.276858	-0.70952	0.00187478	0.451293	1.01487	1.43704	1.01993	0.987519
LSAMP	0.136954	-0.126902	0.0353436	0.0151317	-0.184482	0.365488	0.399308	0.661333	0.475376	0.542769	0.507065	0.524917	0.947515	-0.0925895	0.250274	0.199621	0.22245	-0.982711	-0.260252	-0.76231	-0.0185602	-0.759779	0.0557779	-0.493761	-0.121165	-0.655071	0.192918	-0.114128	0.36842	0.117456	0.075085	0.691071	0.280801	0.574903	-0.00914341	0.795804
PXDN	0.112935	0.0535989	0.0569488	0.0744941	0.0502538	0.422517	0.359222	0.312291	0.364677	0.510656	0.678955	0.594806	1.04331	0.0717499	0.0167472	0.0947162	0.0847192	-0.672323	-0.0754865	-0.531936	0.0847039	-1.0696	-0.179617	-0.578344	0.0562559	-0.106057	0.379713	0.0740994	0.391859	0.502642	-0.0364388	0.747835	1.19746	1.08614	1.15337	0.895131
MME	0.0293334	-0.124748	-0.178881	-0.0914319	0.171903	0.731312	0.689065	0.727258	0.715878	1.00707	0.885064	0.946068	1.17514	-0.0728883	0.029178	0.127919	-0.108772	-0.60395	-0.366031	-0.704798	0.386098	-1.13087	-0.202089	-0.373466	0.0526337	-0.260908	0.396638	-0.171013	0.575627	-0.279381	0.394354	0.921292	0.960024	1.35347	1.3426	1.10636
WIPI1	0.0763279	-0.0224736	0.227382	0.0937456	0.106937	0.722745	0.528431	0.461388	0.570854	0.636569	0.634275	0.635422	1.03135	-0.0261729	-0.03477	0.0715739	-0.105623	-0.693333	-0.106255	-0.733502	0.252158	-1.03517	-0.253493	-0.627193	-0.0778684	0.232844	0.469736	0.239589	0.589768	1.30683	0.300035	1.40578	1.21622	1.3784	1.20843	1.26855
ADAMTS5	-0.547885	-0.268135	-0.351979	-0.389333	0.221165	0.542974	0.422696	0.698383	0.554684	1.07713	0.776851	0.926992	1.57302	0.10476	-0.0886644	-0.0113528	0.185181	-0.950219	0.318177	-0.434283	0.940628	-0.776796	0.0897798	-0.380634	0.217119	-0.240102	0.333029	0.0206294	0.349798	-1.43876	-0.331036	0.00907858	0.731709	0.769354	0.257914	0.329378
EHBP1L1	0.0572444	-0.187796	0.507687	0.125712	-0.255722	0.862744	0.831796	0.852289	0.848943	1.05881	1.26747	1.16314	1.20685	-0.000649701	0.181265	0.386072	0.214182	-0.536131	-0.432934	-0.643189	0.556386	-1.18773	-0.32345	-0.901187	-0.0541586	0.224848	0.67913	0.471997	0.991186	1.27843	0.00413287	1.79639	1.71378	1.8501	1.57314	1.77442
PANX2	-0.00260051	-0.197165	-0.23465	-0.144805	-0.249221	0.482876	0.21516	0.211284	0.303107	0.277281	0.738024	0.507653	0.943593	0.0849422	-0.137107	0.331639	0.0495314	-0.755288	-0.378281	-0.998658	0.337951	-0.964903	-0.307635	-0.652738	0.145122	-0.120864	0.451688	0.20271	0.447203	-1.45828	-1.08043	0.153161	0.995961	0.284083	0.421223	0.531123
AL049829.1	0.0529718	-0.136554	-0.0183673	-0.0339833	0.160321	1.02187	0.945371	0.739526	0.902257	0.832776	1.0929	0.96284	1.20408	0.0102123	-0.0378583	0.193979	0.100209	-0.511236	-0.1031	-0.642548	-0.0445841	-1.18769	-0.139534	-0.992437	0.0471265	-0.129806	0.494712	0.0490828	0.607686	0.0265495	-0.0583578	1.15587	1.59827	1.13703	1.05756	1.28289
MMP14	0.194872	0.0865523	0.421498	0.234307	-0.0418657	0.988549	0.369127	0.506811	0.621496	0.816499	0.838397	0.827448	1.17257	-0.0300826	0.0414859	0.0518058	-0.00670712	-0.843503	-0.274485	-0.719587	0.0478881	-0.849392	-0.164901	-0.565529	0.349545	-0.267407	0.368103	0.217133	0.454138	-1.10454	1.16146	2.73844	2.85435	2.88539	2.60499	2.80004
ADSSL1	-0.169401	-0.254641	-0.328988	-0.25101	-0.255036	0.90808	0.564826	0.702717	0.725208	0.823927	0.919949	0.871938	1.08007	0.196761	0.264896	0.490445	0.116659	-0.889602	-0.319502	-0.739053	0.185468	-0.800976	0.0908137	-0.667191	0.301794	-0.09276	0.408862	0.348496	0.663815	-0.113219	-0.0817454	0.599666	1.52371	0.999072	0.990117	1.19365
C1R	0.0404931	0.0944418	0.218484	0.117806	-0.0191492	0.738505	0.418653	0.683961	0.613706	0.730194	0.788234	0.759214	0.921372	-0.005292	-0.0220628	0.0750092	0.134634	-0.690685	-0.508645	-1.07212	0.227976	-0.998032	-0.361469	-0.678807	0.250125	0.0603256	0.353074	0.0595218	0.453432	0.807249	-0.166343	1.28012	1.71568	1.46899	1.26903	1.39953
ANXA3	0.0598254	0.129111	-0.0499935	0.0463144	0.0614628	0.512736	0.280934	0.31958	0.371083	0.44145	0.36889	0.40517	0.501599	-0.0132911	0.139956	0.429446	-0.163061	-1.13704	-0.44269	-1.24215	-0.411275	-0.55013	-0.0339332	-0.461925	-0.588068	0.0576523	0.345526	0.125827	0.524293	0.0262504	-0.390581	0.114205	-1.24345	-0.16107	0.372952	-0.181206
FAT4	0.0827355	0.206849	0.0323371	0.107307	0.576379	0.406845	0.439976	0.603173	0.483331	0.546687	0.466364	0.506526	0.365978	0.022008	0.0609495	-0.201395	-0.00357114	-1.20501	-0.0170695	-0.806612	-0.115407	-0.478937	-0.0308932	-0.196949	0.153931	-0.0508686	0.126633	0.126395	0.0987564	-0.743529	-0.17698	0.613086	0.1622	0.46708	0.442207	0.440747
SELM	0.0239639	0.0335939	-0.10084	-0.0144275	0.126812	0.510827	0.329854	0.290267	0.376982	0.504847	0.717063	0.610955	0.720702	0.0750909	-0.0843865	0.0786583	-0.0413723	-0.629516	-0.112121	-0.871618	0.24857	-1.0544	-0.285237	-0.692677	0.0665589	-0.0117225	0.308085	-0.0402793	0.286591	0.143537	-0.351312	0.143301	1.04883	0.497628	0.656958	0.464496
FNDC10	0.116071	-0.0229643	-0.0087272	0.0281264	-0.0350148	0.684725	0.574808	0.545248	0.601594	0.527801	0.926871	0.727336	0.868675	0.126573	0.0919767	0.420783	0.148286	-0.913119	0.0879458	-0.629366	0.0723573	-0.767378	-0.233984	-0.484091	0.326136	-0.177587	0.300283	0.0930378	0.308505	-0.210172	-0.298452	0.636283	1.50913	0.83386	0.741877	0.933284
SH3D21	0.187853	0.0164301	-0.257833	-0.0178502	0.122825	0.561346	0.668195	0.711455	0.646999	0.902931	0.981785	0.942358	0.850941	0.0365472	-0.0946347	-0.0629604	0.0894542	-0.750063	-0.0428507	-0.644653	0.0407269	-0.916214	-0.0843149	-0.566651	0.0987204	0.0597718	0.294244	0.0898539	0.4193	0.0601541	-0.449092	0.806049	0.733588	0.733325	0.79105	0.729591
SLC4A8	0.0140265	0.0232567	0.0337166	0.0236666	0.130363	0.498097	0.349518	0.494366	0.447327	0.737533	0.713206	0.72537	0.553175	-0.0359304	-0.056055	0.0365674	-0.0827653	-0.696325	-0.358268	-0.87424	-0.017745	-0.962535	-0.136415	-0.44325	-0.12014	0.0247612	0.243744	0.119138	0.244826	-0.170709	-0.163574	0.833148	0.635665	0.580475	0.531127	0.630586
GYG2	0.0167756	0.0912261	-0.0578337	0.0167227	0.142704	0.298118	0.290634	0.123768	0.237506	0.267391	0.332642	0.300017	0.580544	0.0470365	-0.0580371	0.24172	0.181374	-0.76116	-0.381361	-0.70907	-0.00121088	-0.897413	-0.351659	-0.551196	0.0275067	-0.194591	0.145869	-0.139462	0.152655	0.24045	-0.0422768	0.0129448	0.359155	0.259607	0.0968452	0.0736759
FBLN5	0.160516	0.0725146	-0.14461	0.0294735	0.0300194	0.141326	0.250961	0.107723	0.16667	0.445844	0.620856	0.53335	0.729631	0.126209	0.102929	0.142401	0.0341165	-0.729948	-0.132348	-0.789385	0.0593528	-0.925583	-0.315235	-0.758995	-0.152864	-0.254597	0.260351	0.00237804	0.40258	-0.268352	0.0988475	0.308011	0.565939	0.38001	0.738377	0.503901
COL3A1	-0.235175	0.202198	0.046244	0.00442205	0.0975168	1.79128	1.42771	1.03059	1.41653	1.7145	1.60853	1.66152	1.74823	0.0397272	0.323078	0.563701	0.473239	-0.842315	-0.0771316	-0.560231	0.96303	-0.803066	-0.17925	-0.450646	0.338575	-0.595057	0.133426	-0.0914277	0.633198	0.199759	0.821861	0.808439	1.26889	1.22685	0.911515	0.946488
ACTL8	0.0359132	0.566026	-0.159287	0.147551	0.0108542	0.121028	-0.169079	-0.36832	-0.13879	0.030273	0.386117	0.208195	0.395715	-0.120738	0.150792	-0.401974	-0.0907669	-1.04019	-0.0120715	-0.730706	-0.186952	-0.594971	0.0685273	-0.55648	-0.320217	0.0890898	0.216606	0.300912	0.569108	0.678551	-0.0838594	1.02767	0.956199	1.10463	0.570865	0.958291
CDH1	0.154321	-0.246835	0.0883342	-0.00139339	0.431664	0.530557	0.392971	0.0876431	0.337057	0.547167	0.75255	0.649859	1.06991	-0.0973095	0.107152	0.116725	0.34844	-1.1689	-0.419917	-1.00078	0.0546445	-0.463299	-0.172078	-0.325106	0.0549922	-0.0994793	0.290017	0.119082	0.3538	0.605083	-0.108904	1.6867	2.02151	1.42044	1.11981	1.36136
ITGB8	0.125381	0.0732538	0.0813698	0.093335	0.104041	0.455277	0.302926	0.687293	0.481832	0.530073	0.488129	0.509101	0.72358	-0.119481	0.0860075	0.069449	-0.119885	-1.15168	-0.425647	-1.11901	-0.316637	-0.480393	-0.233009	-0.364745	-0.302379	-0.225581	0.0934373	-0.14532	0.407187	0.212614	0.355255	0.993108	0.359668	1.00311	1.07449	0.796177
PTP4A3	-0.0147315	0.0675011	-0.473055	-0.140095	0.0478135	1.65741	1.13883	0.847432	1.21456	0.697279	1.14639	0.921835	1.19609	-0.0628179	0.220728	0.353107	0.173651	-0.889237	-0.156603	-0.688877	-0.329685	-0.741425	-0.365904	-0.446706	0.272773	0.178056	0.0269504	-0.0332454	0.133949	0.0137291	0.0578976	1.16417	2.59389	1.73034	1.63913	1.71936
MAGEE1	0	0	0	0	0	0	0	0	0	0	0	0	0	0.164657	-0.172218	-0.208257	-0.123331	-0.959341	-0.363019	-0.771627	0.302913	-0.670811	-0.198781	-0.114752	0.573325	0	0	0	0	0	0	1.79851	2.93568	3.09841	2.4289	2.28459
BCAM	0.0930744	-0.157535	-0.0831903	-0.049217	-0.0186463	0.550534	0.260818	0.222216	0.344522	0.436289	0.80587	0.621079	0.739381	-0.133581	0.00828313	0.291448	0.102716	-0.831688	-0.202334	-0.967531	-0.191321	-0.776377	-0.215763	-0.574588	0.0234172	-0.133695	0.198159	0.0913671	0.299871	0.182825	-0.270891	0.994957	1.57988	0.942482	1.08318	1.18351
SLC22A17	0.0137263	-0.27545	-0.0264268	-0.0960501	0.0263045	0.931422	0.764619	0.786805	0.827616	0.822504	1.09566	0.959084	1.2299	0.0561533	0.0366261	0.155452	0.0967012	-0.548144	-0.0847116	-0.794638	-0.0705544	-1.05543	-0.0935883	-0.863358	0.13774	-0.200111	0.481687	0.160651	0.671667	0.0716467	-0.039047	1.14933	1.51436	1.14602	1.0474	1.24873
MEIS3	0.00778056	-0.113167	-0.103564	-0.0696502	0.0426529	0.62682	0.474427	0.294515	0.465254	0.69225	0.673978	0.683114	0.894296	-0.0195236	0.097323	0.29373	0.187399	-0.603845	-0.304989	-0.868412	0.00256118	-0.998538	-0.226234	-0.590626	-0.00279614	0.393767	0.337348	0.342678	0.804591	1.03406	0.276815	1.19713	1.37684	1.35538	1.17358	1.48344
GAS7	-0.104617	0.131138	-0.108486	-0.0273216	-0.27111	0.15134	0.165772	0.0303492	0.115821	0.289008	0.233944	0.261476	0.416085	-0.0524119	0.213306	0.0244797	-0.00216931	-0.919953	-0.104983	-0.783943	-0.289089	-0.668315	-0.235149	-0.327037	-0.156472	-0.153663	0.0805197	-0.0992111	0.0799549	0.218012	-0.200656	0.0903587	0.161692	0.203723	0.272121	0.189285
DNER	0.133301	0.0388224	0	0.0860617	0.122348	-0.102427	0	0.0038522	-0.0492876	0.222475	-0.107634	0.0574204	0.143272	-0.0513795	-0.327957	-0.00236288	-0.0747571	-1.02807	-0.220947	-1.05222	-0.12422	-0.546641	0.172667	-0.258336	-0.200655	0.259239	0	0	0.0444184	0.706176	0.570681	1.46978	0.93955	0.735745	0.409862	0.922584
TMEM100	0.228954	0	0	0.228954	-0.0538337	-0.132895	0.0817765	0.00407264	-0.0156819	0.0199135	0.334955	0.177434	0.231421	-0.44615	0.242718	0.19344	0.141402	-0.98039	-0.430314	-0.0572951	0.310487	-0.593935	-0.647165	-0.316941	-0.194195	-0.0732636	0.232199	0.301284	0.4466	0.645708	0.585907	0.986462	0.638821	1.15855	0.765404	0.83979
AMOTL2	0.356439	0.2454	0.215891	0.272577	0.346019	0.662713	0.672565	0.629882	0.655053	0.464253	0.385535	0.424894	0.040779	0.0295254	-0.111813	0.101997	-0.421396	-1.06868	-0.204097	-1.34754	-1.45234	-0.502536	-0.110517	-0.516808	-0.618402	0.125366	0.338337	0.144481	-0.0154459	0.627466	0.0729623	-0.195529	-1.50691	-0.260851	0.724821	-0.174163
SERPINF1	-0.00115379	0.0477514	-0.0540313	-0.00247788	0.00331551	0.125203	0.298783	0.0505712	0.158186	0.264072	0.28303	0.273551	0.17834	0.0284961	-0.06324	0.0395352	0.0290643	-0.776349	-0.23353	-0.394172	-0.159567	-0.790156	-0.33539	-0.469651	-0.177016	-0.364447	-0.0384822	-0.198465	0.0678616	0.158822	-0.373469	-0.153436	0.0418581	-0.05208	-0.159656	-0.00183717
CYP26B1	-0.0285638	-0.151282	-0.0796427	-0.0864963	0.132629	0.489498	0.551797	0.4846	0.508632	0.53973	0.807401	0.673566	0.780804	-0.0215896	0.0843103	0.0703464	-0.0799967	-0.718994	-0.0629111	-0.771223	0.202857	-0.84739	-0.353785	-0.650772	-0.00623561	-0.0628569	0.262218	0.119044	0.311838	0.425112	-0.314391	0.415402	0.673084	0.466879	0.403836	0.418802
SLC35D2	-0.00153285	0.374153	0	0.18631	0.310514	0.450294	0.531003	0.717414	0.566237	1.01174	0.871944	0.941841	0.959107	0.180689	0.11949	0.257242	0.078723	-0.775506	-0.148649	-0.63358	0.155235	-0.787298	-0.0634223	-0.672264	0.0165176	0.149482	0	0.260794	0.86326	1.38702	-0.216589	1.70587	1.70704	2.41279	2.08419	2.69908
SLIT3	0.0416154	0.0247848	0.11914	0.0618468	-0.227971	1.04275	1.18944	0.782621	1.00494	0.912379	1.31461	1.1135	1.22807	-0.00216069	0.119943	0.232292	0.240571	-0.541309	-0.158651	-1.04226	0.407904	-1.01391	-0.348739	-0.434631	0.357423	-0.294016	0.0853204	0.0513091	0.223946	0.538401	-0.186413	0.973722	2.12039	1.42537	1.06945	1.33286
COL5A1	0.0836078	-0.0342197	0.160421	0.0699362	-3.98665e-05	0.56245	0.582852	0.490398	0.545233	0.745455	0.979285	0.86237	1.02564	-0.119036	0.0960262	0.226887	0.0752747	-0.700977	-0.0834388	-0.360292	0.450076	-0.851144	-0.0765923	-0.480393	0.458469	-0.190624	0.0866809	-0.0780596	0.264566	-0.0393636	-0.458832	0.117818	0.343812	0.169519	0.215768	0.279934
DOCK10	0.258858	0.171132	0	0.214995	-0.0269717	0.909199	0.195323	0.272731	0.459084	0.786949	0.801359	0.794154	0.685758	0.0991639	0.127529	-0.192083	-0.0821426	-0.696023	-0.315691	-0.504132	-0.143242	-0.856011	-0.107114	-0.392224	0.26062	0	0	0	0.376105	-1.31933	0.196151	0.923775	1.1158	1.15881	0.455708	1.15527
STYK1	0	0	0	0	0	0	0	0.303531	0.303531	0.296137	0.165773	0.230955	1.35184	0.389139	0.052415	0.226902	0.0847307	-0.792673	-0.646239	-1.18719	0.113951	-0.75138	-0.0195231	-0.274766	0.0889108	0	0	0	0	0	0	2.49606	1.72708	1.92145	1.87314	1.89918
CNTNAP1	0.202652	0.123084	0.0535387	0.126425	0.332347	0.760341	0.541955	0.520079	0.607459	0.616885	0.795723	0.706304	0.749622	0.069958	0.174489	0.279135	0.0748307	-0.648936	-0.00737929	-0.328459	0.249146	-0.891497	-0.150686	-0.483936	0.100613	-0.095948	0.375144	0.116096	0.391369	-0.184056	-0.158799	0.790065	1.1443	0.619597	0.709484	0.810946
MBNL1-AS1	0.0230532	-0.165142	0.0121862	-0.0433008	0.269903	0.437806	0.383747	0.567042	0.462865	0.642945	0.607362	0.625154	0.528652	-0.0473421	-0.132373	0.0402241	-0.104889	-0.966706	-0.0695859	-1.03994	-0.403143	-0.573715	-0.0416826	-0.480276	-0.265487	0.0594974	0.217624	-0.0565635	0.222352	0.126258	-0.235266	0.37465	-0.0893049	0.094766	0.409022	0.141602
C1QL4	0.126368	-0.0298756	-0.0283167	0.0227252	0.251163	0.818953	0.47757	0.454448	0.583657	0.428863	0.724525	0.576694	0.994753	-0.357207	0.0566817	0.448156	0.114842	-0.662291	-0.216294	-0.320571	0.407517	-0.87222	-0.242751	-0.563955	0.166806	0.0690773	0.318655	0.153567	0.440238	0.20589	-0.0811458	1.0614	1.61603	0.561625	0.93576	1.01473
CTB-129P6.7	0.0150923	0.184822	-0.0973934	0.0341736	-0.305251	0.527782	0.43312	0.308299	0.423067	0.346258	0.466556	0.406407	1.0741	0.101137	0.0660355	0.0714591	0.114595	-0.794592	0.0698781	-0.575634	-0.0290595	-0.739421	-0.219927	-0.65194	0.0450076	0.188066	-0.0129619	0	0.141328	0.617198	-0.140129	1.30085	1.53193	1.3841	1.3006	1.49505
PLBD1	0.181973	0.29417	0.627744	0.367962	0.0776446	0.21358	0.671799	0.215472	0.36695	0.414071	0.43576	0.424916	0.95282	-0.0332137	0.0336739	-0.0217395	0.0244942	-0.645988	-0.0485776	-0.788921	-0.118205	-0.884237	-0.176483	-0.610842	0.153301	-0.195715	0.344283	0	0.520034	0.675304	-0.849609	1.3333	0.897809	1.32967	1.31905	1.43136
RPS6KL1	0.129565	0.318452	0.160659	0.202892	0.175138	0.809399	0.468755	0.502676	0.59361	0.391782	0.443287	0.417535	0.323348	-0.0120156	0.0239292	0.219423	-0.069022	-1.07626	-0.0954658	-0.835348	-0.569234	-0.448266	-0.0369357	-0.398208	0.13786	-0.0112638	0.0865589	-0.00818077	0.0221723	0.0187896	0.201597	1.05226	1.05184	0.800068	0.967352	0.981227
EVA1B	0.00244265	0.345024	-0.0800257	0.0891469	0.7154	0.786935	0.590791	0.556065	0.644597	0.808627	0.821232	0.81493	0.606409	-0.383034	-0.226416	0.144662	0.0669294	-0.638602	-0.25912	-0.462887	-0.181227	-0.884181	-0.151538	-0.617466	0.0363881	0.000964351	0.444002	0.242677	0.391086	0.269277	-0.613149	0.91752	1.17425	0.860379	0.743945	0.801306
HPCAL4	-0.04929	0.00673929	0.0321001	-0.00348354	0.181786	0.351246	0.338102	0.268698	0.319349	0.671603	0.504631	0.588117	0.734031	0.0119912	-0.198489	0.153135	0.271267	-0.833792	-0.0775302	-1.23797	-0.217015	-0.688858	-0.159731	-0.548891	-0.0659513	0.127739	0.121905	0.145469	0.501555	0.212548	-0.0414529	0.753496	0.756643	0.732311	0.307702	0.488378
ORAI3	-0.108815	-0.058286	-0.0411298	-0.0694103	0.259145	1.0594	0.703129	0.776256	0.846263	0.909649	1.00901	0.959329	1.1323	-0.0490012	-0.0531557	0.277321	0.138608	-0.704513	-0.366265	-0.467209	-0.00383289	-0.815059	-0.228589	-0.576327	0.365193	-0.084342	0.343111	-0.156647	0.403831	0.124121	-0.345586	1.10246	1.76586	1.25191	0.964099	1.24534
APLP1	0.0645904	0.0991723	0.128339	0.0973673	0.0640179	0.625414	0.730853	0.264569	0.540279	0.731177	0.458146	0.594662	0.810637	-0.214102	-0.0818232	0.158887	0.0908549	-0.700224	-0.0727864	-0.477536	0.246368	-0.818714	-0.114105	-0.357093	0.0614425	0.0347178	0.26259	-0.0784773	0.345078	0.192598	0.105102	0.303169	0.682743	0.406605	-0.0163066	0.235898
ABCG1	0	0.159202	0	0.159202	0.204246	0.624187	0.665214	0.265433	0.518278	0.907311	0.646473	0.776892	0.982182	-0.0391211	-0.238965	-0.0414997	-0.0538528	-0.726603	-0.264047	-0.321959	0.721897	-0.790055	-0.256037	-0.585455	0.218491	0	0	0	0	0.161455	0.502119	2.40071	2.55302	2.31468	1.67281	2.30794
UGT3A2	0.0142314	0.254697	0.057248	0.108726	0.380552	0.596893	0.432067	0.351019	0.459993	0.698979	0.639085	0.669032	1.02423	-0.0779711	-0.0538151	0.112544	0.0778194	-0.72964	-0.117504	-0.476306	-0.0187727	-0.781185	-0.0433036	-0.589578	0.165471	-0.157623	0.394901	-0.0097289	0.600117	0.627402	0.30883	1.72423	1.82513	1.53789	1.34656	1.57009
MEIS3P1	0.208171	0.497667	-0.0558698	0.216656	0.28865	0.300812	0.827416	0.178754	0.435661	0.233114	0.445663	0.339388	0.511552	-0.0982767	-0.258834	0.221918	0.00991971	-0.923634	0.051389	-0.705359	-0.473885	-0.586908	-0.188548	-0.570889	0.0255953	-0.192986	0.412707	0.219696	0.238638	0.297952	-0.619086	0.824137	0.798755	0.867024	0.815784	0.859938
ALPL	-0.482661	0.111818	0.273382	-0.032487	-0.414016	0.39882	0.617445	0.24973	0.421999	0.698403	0.85542	0.776912	0.409197	0.0317477	0.0117998	0.0707295	-0.0628081	-0.950073	0.0243707	-0.580689	-0.000900936	-0.55838	-0.205012	-0.335225	0.00370113	-0.28518	0.0320824	-0.054908	0.0876144	-0.0708317	-0.249491	0.21964	1.05895	0.995064	0.629266	0.611147
IFI35	0.322122	-0.385453	-0.0669328	-0.0434214	0.0450768	0.69586	0.650575	0.348092	0.564843	0.865339	0.883993	0.874666	0.933357	-0.0192066	0.152592	0.306137	-0.000508047	-0.736197	-0.351877	-0.643268	0.247615	-0.770337	-0.420983	-0.79546	0.0880835	-0.00557482	0.470876	0.131056	0.74632	1.45195	0.576708	1.55481	1.06153	1.55659	1.0528	1.3529
RIBC1	-0.061022	-0.0454317	0.0172856	-0.0297227	-0.190422	0.134751	0.167011	0.0966291	0.132797	0.496964	0.446662	0.471813	0.15459	-0.345889	0.0475201	-0.0925744	0.24299	-0.749558	-0.169056	-0.22473	-0.244495	-0.749241	-0.400072	-0.656679	-0.37599	0.19916	-0.0562007	-0.152897	0.0811017	-0.223499	-0.142107	0.693993	0.901073	0.511887	0.0927621	0.505483
LOXL2	0.10127	-0.0457641	0.119789	0.0584317	-0.151624	0.391025	0.632384	0.340169	0.454526	0.277348	0.305485	0.291417	0.649922	0.122028	-0.172695	0.156801	0.0704744	-0.797666	-0.0891065	-0.569792	0.526349	-0.700992	-0.197949	-0.299314	0.243554	-0.0713656	0.328809	0.00455932	0.564112	0.260642	-0.150528	-0.409401	-0.0537503	-0.21158	-0.27082	-0.299926
SLC38A3	-0.0126561	0.0560823	-0.0614929	-0.00602225	0.245324	0.484749	0.434702	0.135973	0.351808	0.263492	0.309288	0.28639	0.523419	-0.0334777	-0.135315	0.104942	-0.0364238	-0.645645	0.0972979	-0.571079	0.131241	-0.847979	-0.389025	-0.768762	-0.252164	-0.0214355	0.0696264	0.0813362	0.351728	0.665511	-0.320181	-0.218125	0.447261	0.171031	-0.0450288	0.170053
HIST1H3E	0.199688	0.0774147	0.197266	0.158123	0.375048	0.515596	0.737616	0.666049	0.639754	1.022	0.954667	0.988331	0.522829	0.0590227	-0.184182	0.0355488	0.0294326	-0.879035	-0.44492	-0.755392	-0.118916	-0.611143	-0.117649	-0.455826	-0.0784322	-0.0273487	0.169321	0.0430472	0.475607	0.309761	0.11792	1.11021	1.28005	1.36296	1.06081	1.31838
NYNRIN	0.0214394	0.176651	0.0722994	0.09013	0.385266	0.526345	0.638736	0.503934	0.556338	0.601249	0.834635	0.717942	0.979459	-0.0916626	0.129972	0.287747	0.321397	-0.479088	-0.2025	-0.537118	0.318823	-1.00465	-0.118391	-0.595017	0.127956	-0.0777388	0.0821526	-0.00511765	0.221341	-0.0570784	-0.238744	0.147734	0.602043	0.284492	0.0814753	0.334061
ACOT9	0.0381055	-0.040514	0.0610839	0.0195585	-0.0151423	0.600763	0.472305	0.531495	0.534854	0.728483	0.610709	0.669596	0.756658	-0.0152399	0.0268891	0.0878941	0.0228147	-0.820384	-0.137692	-0.885212	0.170838	-0.657376	-0.0564619	-0.522485	-0.0510189	2.33912e-05	0.0625853	-0.0195821	0.277739	-0.0188652	0.138681	1.01176	1.05713	1.15079	1.21373	1.06922
SMIM14	0.146805	-0.01181	0.212335	0.115777	0.274531	0.658848	0.578459	0.511784	0.58303	0.650509	0.663933	0.657221	1.01392	-0.0301234	-0.0123328	0.260708	0.133251	-0.798118	-0.395365	-0.807243	0.0990211	-0.678112	-0.156113	-0.38759	0.197064	-0.0550019	0.115104	-0.0689819	0.266415	-0.2681	0.012076	1.01191	0.887566	0.917334	0.800348	0.907658
NT5M	0.159021	0.0303149	0.104671	0.0980021	-0.330022	0.650158	0.499538	0.51957	0.556422	0.397273	0.859917	0.628595	0.860494	-0.334048	-0.14476	0.257562	0.101407	-0.791447	0.228537	-0.428539	0.177351	-0.684592	0.0197785	-0.177795	0.469329	0.0534184	0.3767	-0.0771107	0.278897	-0.00669134	-0.223858	0.813921	1.83933	1.03902	0.93944	1.02456
NGEF	-0.011587	-0.270611	-0.0530272	-0.111742	-0.403662	0.623519	0.727877	0.126163	0.49252	0.448168	0.46692	0.457544	0.663034	-0.383705	0.173684	0.582088	0.273169	-0.837791	-0.0326573	-1.07325	0.175469	-0.627836	-0.125903	-0.333548	0.181639	-0.469519	0.215144	-0.313942	0.0875744	-0.265415	0.00780705	1.12847	1.36573	0.890253	0.748845	0.880106
PCSK1N	0.13603	-0.0644949	0.0545878	0.042041	-0.0627734	0.506134	0.331059	0.274804	0.370666	0.3018	0.843671	0.572736	0.376943	-0.0378375	-0.135408	0.0641961	0.118902	-0.759498	-0.0209876	-0.835622	0.117681	-0.706017	-0.141601	-0.632807	2.59816e-05	0.0921951	0.272812	0.192023	0.28614	0.760614	-0.239241	0.887295	1.90141	1.0193	0.751825	1.10124
MID1	-0.138687	-0.110154	-0.128813	-0.125884	-0.163142	0.331333	0.220077	0.371749	0.30772	0.485425	0.399317	0.442371	0.451542	0.0473879	-0.000290947	-0.0783571	-0.103958	-0.901994	-0.0317567	-0.728415	-0.208265	-0.559252	-0.108195	-0.486736	-0.179953	-0.0851978	0.116438	-0.0994615	0.176314	0.392796	-0.121815	0.755143	0.567553	0.82727	0.799146	0.74521
KCNIP3	0.276814	-0.136544	0.0557418	0.0653373	-0.0902651	0.350845	0.247626	0.523814	0.374095	0.847177	0.610099	0.728638	0.642322	0.14823	-0.0633483	0.367207	0.0484888	-0.458897	0.31387	-0.306142	0.226739	-0.998751	-0.357662	-0.584662	-0.0126325	-0.18798	0.0758766	0.067874	0.0509819	0.681053	0.208515	1.2291	1.73029	1.64473	1.09493	1.28888
RP4-647C14.3	-0.102878	0.827925	0.29363	0.339559	0.324082	0.530408	0.321615	0.440384	0.430802	0.449915	0.844105	0.64701	0.846351	-0.259976	0.217507	0.104682	0.0386087	-0.77769	-0.036075	-0.49573	-0.0429978	-0.6743	-0.0532203	-0.327081	0.270043	-0.124205	-0.0809832	0.0406098	0.0879787	-0.277774	-0.145645	0.748166	0.751768	0.706212	1.1732	0.839259
RBPMS2	0.397951	0.179214	0.157079	0.244748	-0.188087	0.252431	0.0899841	0.117005	0.15314	0.254715	0.322802	0.288758	0.652181	0.0877315	0.152929	0.230755	0.472213	-0.47033	-0.0939513	-0.359762	-0.0844254	-0.980884	-0.313656	-0.760342	-0.0527507	-0.062599	-0.0326592	0.127729	0.228383	0.0590006	0.3172	0.149441	0.298143	0.313751	-0.0127122	0.110813
MAMLD1	-0.0153976	-0.317268	-0.329999	-0.220888	-0.196376	0.154542	0.264053	-0.00343639	0.138386	0.215105	0.178398	0.196752	0.540101	-0.0770065	0.0236723	0.0948868	0.0130404	-0.829264	-0.0923595	-0.233148	-0.186167	-0.619832	0.0952577	-0.401953	0.0173133	0.0705544	0.384978	0.0278262	0.194231	0.346297	-0.253361	0.196227	0.183104	0.0591304	-0.268833	0.064623
AC008440.5	0.143304	-0.0740383	0.199753	0.0896728	0.0142113	0.575089	0.310468	0.169806	0.351788	0.259888	0.370916	0.315402	0.442981	0.0094413	0.0899345	0.171342	0.073707	-0.817941	-0.0981323	-0.857529	0.0442969	-0.629284	-0.15871	-0.524681	0.00229947	0.00663634	0.142221	0.027582	0.225306	0.41408	0.233326	0.869492	0.702743	0.548225	0.607001	0.524317
SYTL5	-0.104209	-0.0882779	0.165417	-0.00902355	0.241242	0.0298565	0.07704	0.151313	0.0860697	0.165457	0.19266	0.179058	0.70981	-0.0321063	-0.0160821	-0.0439486	0.159622	-0.691014	-0.44222	-0.604955	-0.167054	-0.756169	0.0949962	-0.806616	-0.382446	0.380743	0.225639	0.25358	0.503531	0.064774	-0.248743	0.853339	-0.00389525	0.344591	0.103767	0.396849
ECEL1	-0.0068102	0.0926698	0.333305	0.139722	0.0750653	0.576588	0.661094	0.513383	0.583688	0.631269	0.834317	0.732793	0.652395	-0.219614	0.21655	0.341888	0.139086	-0.692425	-0.132504	-0.602654	-0.0895673	-0.752742	-0.287254	-0.676904	-0.0630819	-0.0830779	0.162255	-0.0926806	0.256787	-0.316534	-0.26271	0.484305	0.734759	0.717661	0.638845	0.719246
SLC4A11	-0.10323	-0.01587	-0.194111	-0.104404	-0.00699164	0.212747	0.312235	0.417703	0.314228	0.105229	0.257957	0.181593	0.211334	-0.0153248	0.00390146	0.0997653	0.0337634	-0.620626	0.0972491	-0.546538	-0.393554	-0.81948	-0.222916	-0.509724	-0.127496	0.122077	0.301112	0.146166	0.269164	0.648495	-0.222624	0.399623	0.377723	0.184192	0.267561	0.340935
CCT6B	-0.0110272	-0.0734837	0.345467	0.0869853	0.121217	-0.022868	0.423297	0.629306	0.343245	0.714155	0.494717	0.604436	0.845566	0.0389379	-0.0405558	0.149868	-0.039068	-0.616961	-0.373741	-0.674806	-0.0660727	-0.819604	-0.267243	-0.33495	0.15373	-0.0156105	0.300455	-0.112143	0.202181	-0.193366	0.323942	0.474059	0.489625	1.08317	0.760256	0.627914
SPINT1	-0.0985966	0.146704	0.0119163	0.0200078	0.00697722	0.847895	0.514804	0.231678	0.531459	0.769998	0.899766	0.834882	1.69121	0.0498439	0.0994955	0.388644	0.290567	-0.65985	-0.285085	-0.56527	0.484342	-0.775803	-0.127103	-0.594925	0.115499	-0.0572829	0.553134	0.262924	0.923574	0.59397	-0.556019	1.65535	2.24562	1.91682	1.92138	1.83972
C14orf28	0.00240408	-0.255112	0.262213	0.00316834	0.43211	0.450235	0.110175	0.236454	0.265621	0.506314	0.105796	0.306055	0.399297	0.0573281	-0.259238	-0.0753445	0.162591	-0.682494	-0.554517	-0.865221	-0.184118	-0.751985	-0.341144	-0.682284	-0.0269309	0.0242138	-0.19421	-0.0449544	-0.0200826	-0.0212274	0.0691716	0.690837	1.16664	0.975613	0.375695	0.706217
ZNF185	-0.127179	-0.0366513	0.236965	0.0243784	0.0818656	0.508538	0.260767	0.143571	0.304292	0.490048	0.592056	0.541052	0.738841	0.0238502	0.0392669	0.179627	-0.114257	-0.916812	-0.150481	-0.770085	-0.00755293	-0.508392	-0.147809	-0.299432	0.176863	-0.0772847	0.197298	-0.0106859	0.0770874	-0.29375	-0.523251	0.486285	0.888678	1.08467	1.02269	0.809535
RYR1	0.0179487	0.226091	-0.135658	0.036127	-0.0772094	0.778281	0.610746	0.197337	0.528788	0.506602	0.465633	0.486117	1.03605	0.0194501	0.0814145	0.0682193	0.0701032	-0.898026	0.0235862	-0.562433	-0.204091	-0.526795	0.0325971	-0.501088	-0.0595385	-0.0370852	0.292743	0.0512561	0.435892	1.2337	0.0473911	2.16013	2.43905	2.12232	1.91011	2.02222
SRCIN1	0.140661	0.0247054	0.302131	0.155833	0.264377	0.685108	0.337381	0.387708	0.470066	0.468656	0.796083	0.63237	0.697968	-0.089403	0.113566	0.378809	0.17688	-0.631444	-0.149423	-0.363678	0.268755	-0.792653	-0.125279	-0.537236	0.14641	0.134549	0.206017	0.190117	0.28554	0.552353	0.113789	0.952711	1.38389	0.547645	0.588615	0.827719
AIFM2	0.222642	0.141694	0.0168702	0.127069	0.34152	0.370863	0.132484	0.0509571	0.184768	0.267009	0.542321	0.404665	0.711579	-0.0703465	0.1033	-0.0150265	-0.0817396	-0.551385	-0.0842359	-0.517702	0.0512431	-0.86937	-0.160721	-0.576598	-0.254299	0.0147767	0.443426	0.0431149	0.44889	0.549637	-0.345559	0.814182	0.596764	0.782704	1.03504	1.04799
EPHX2	0.107985	0.0793378	0.297139	0.161487	0.393328	0.775591	0.586893	0.401	0.587828	0.631392	0.508646	0.570019	0.671679	0.133018	0.0406188	0.248448	0.0241627	-0.73158	0.0796152	-0.316022	0.361033	-0.682148	-0.0407415	-0.403809	0.119355	0.218023	0.291782	-0.0165901	0.355979	0.187335	-0.375986	0.206545	1.0058	0.679344	0.537655	0.596274
SEZ6L2	-0.0232347	0.0172159	-0.0554366	-0.0204851	0.261653	0.789049	0.818862	0.484654	0.697522	0.920672	0.993526	0.957099	1.02213	-0.0564535	0.0246483	0.126746	0.0231382	-0.741564	-0.15009	-0.591218	0.190897	-0.667498	-0.219139	-0.532131	0.14741	-0.114645	0.462862	0.14036	0.698045	0.0934729	0.37075	1.63811	2.00804	1.91515	1.49923	1.8318
PDLIM4	0.156035	0.0577375	0.307313	0.173695	-0.0363501	0.653861	0.574567	0.208906	0.479111	0.159107	0.639997	0.399552	0.735798	0.143661	0.010301	0.123958	0.131402	-0.541502	-0.0942805	-0.450077	0.0394979	-0.862076	-0.17677	-0.55813	-0.0308116	-0.00293905	0.172895	0.0535544	0.323033	0.560131	0.00273082	0.581322	1.19871	0.574495	0.810783	1.06625
PCDHAC2	-0.0353512	0.0674254	0	0.0160371	0.546037	0.31124	0.527126	0.282104	0.37349	0.550445	0.729072	0.639758	0.737443	0.139631	0.0606279	-0.0528109	-0.00474462	-0.805994	-0.313996	-0.820267	0.0732929	-0.597537	-0.186722	-0.131567	-0.320787	0	0	0.566538	0	0.36331	0.0437502	0.772812	0.993496	1.39274	0.940572	1.63563
COL6A1	0.0241101	0.0385773	-0.0646962	-0.000669596	0.023109	0.396998	0.27958	0.219909	0.298829	0.409508	0.629268	0.519388	0.693898	0.00538268	0.0675292	0.294839	0.119824	-0.728002	-0.019761	-0.39512	0.126824	-0.67444	-0.0382253	-0.3656	0.207898	0.0121539	0.161527	0.0871602	0.11718	-0.0159717	-0.197145	0.440201	1.10513	0.630918	0.759436	0.633199
PCOLCE	0.190969	0.164479	-0.0480252	0.102474	0.139225	0.631026	0.587344	0.399542	0.539304	0.55046	0.622076	0.586268	0.701048	-0.109715	0.139335	0.520202	0.309584	-0.672934	0.171723	-0.486612	0.416323	-0.729087	-0.0802233	-0.47918	0.382145	-0.140803	0.223763	0.0217591	0.341154	-0.172256	-0.152281	-0.52756	0.12933	-0.454117	-0.558812	-0.2602
MMP2	0.175218	-0.112408	0.158642	0.0738173	0.048783	0.667103	0.642736	0.595285	0.635041	0.784784	0.931691	0.858237	1.27585	0.136035	0.124865	0.259545	0.179484	-0.62987	-0.314391	-0.533489	0.281732	-0.770077	-0.273085	-0.651772	0.105394	-0.586942	0.0101455	-0.0957665	0.393629	0.502168	0.123963	-0.0124956	0.752157	0.295819	-0.118789	0.301722
STS	-0.108615	-0.126773	-0.0695967	-0.101661	-0.106907	-0.0634003	-0.190303	0.00876086	-0.0816476	0.101527	0.162504	0.132016	0.313444	-0.0125014	-0.0186184	-0.146697	-0.0622111	-0.870177	-0.167734	-0.919301	-0.197132	-0.528322	-0.258555	-0.477177	-0.325356	-0.0695255	-0.0368265	-0.0746228	-0.0474214	0.531067	-0.262133	0.540064	0.561469	0.988362	0.700547	0.753934
DMBX1	0.0812915	0.0624002	0.26712	0.136937	0.215283	0.807084	0.586252	0.356814	0.583383	0.6915	0.525506	0.608503	0.635726	0.222161	0.227236	0.337141	-0.106166	-0.733151	0.0254646	-0.567526	0.274532	-0.664128	-0.00408443	-0.429988	-0.0387313	0.150076	0.541002	0.247153	0.489496	0.414181	-0.245751	0.898399	1.3545	0.638745	0.95732	0.858072
CTD-2653D5.1	0.226841	0.0478617	0.0435335	0.106079	0.0268552	0.587168	0.373726	0.425116	0.462003	0.522871	0.598639	0.560755	0.876182	0.00802397	0.142682	0.12689	0.0526434	-0.635625	0.0120517	-0.323403	-0.0430338	-0.758416	-0.289705	-0.328056	0.0778572	-0.216319	0.0264144	-0.0726971	0.0403182	0.148722	-0.10974	0.377512	0.804891	0.446098	0.358308	0.379102
UTRN	-0.0462523	-0.0576437	0.0706657	-0.0110768	0.249507	0.293374	0.199656	0.389254	0.294094	0.349725	0.306178	0.327951	0.398069	0.0864885	0.0889753	-0.124617	-0.033644	-0.871138	-0.0377277	-0.458425	-0.0949525	-0.518725	-0.0110209	-0.273129	-0.097572	-0.124677	0.112071	0.00642139	0.178995	0.484758	0.109781	0.926752	0.338635	0.713171	0.658349	0.603793
DDX60	-0.0590296	-0.0524094	0.396172	0.0949109	0.475701	0.57652	0.472484	0.364954	0.471319	0.485746	0.746097	0.615922	0.919102	0.0328522	0.128047	0.238008	-0.129717	-0.950007	-0.305204	-0.770918	0.235814	-0.436385	-0.11012	-0.152841	0.110088	0.247355	0.170351	0.170633	0.247615	-0.277858	-0.13189	0.769875	1.02375	1.02636	1.14556	0.95846
ACSL6	0.100331	-0.278174	0.0478901	-0.0433178	0.285314	0.503399	0.742174	0.332582	0.526052	0.579962	0.397285	0.488624	0.223778	-0.235637	0.114976	0.137119	0.0752974	-0.592927	-0.238205	-0.63256	0.303203	-0.785087	-0.26642	-0.461277	-0.160338	0.0175458	0.0282106	-0.232042	0.197042	0.902292	-0.0246314	1.03546	1.12935	1.29508	1.00902	1.00661
SGK1	0.0396266	-0.0530934	0.084522	0.0236851	0.201876	0.340038	0.37398	-0.0631347	0.216961	0.212462	0.266094	0.239278	-0.166951	0.0205405	0.221436	-0.0749697	0.0586839	-0.685707	-0.231791	-0.36628	0.0567896	-0.692265	-0.103152	-0.349262	-0.203246	0.0275623	-0.138655	-0.0749931	-0.0750825	0.427993	-0.28222	0.96931	0.547799	0.667697	0.620756	0.764565
SLC16A13	0.128036	0.258103	0.235533	0.207224	0.611194	0.480986	0.617074	0.319725	0.472595	0.379147	0.571739	0.475443	0.54324	-0.00278519	0.0344131	0.180862	0.201831	-0.620217	-0.349638	-0.666069	-0.0477127	-0.755701	-0.398079	-0.614804	-0.233806	0.183857	0.105485	0.0442	0.068759	0.277382	-0.111111	0.622885	0.743613	0.608417	0.288559	0.474333
MYRIP	0.200906	-0.0265751	-0.126398	0.0159778	0.367497	0.232777	0.299454	0.454812	0.329014	0.149819	0.327661	0.23874	0.222863	0.179435	0.192108	0.109894	0.00191324	-0.474858	-0.233111	-0.277944	0.115278	-0.898292	-0.152801	-0.452511	-0.0423066	-0.229934	0.397565	0.0766756	0.126343	-0.465728	-0.251119	-0.0156931	0.0294486	-0.0198834	0.122712	0.0266798
GPC3	-0.00479022	-0.0500684	-0.022961	-0.0259399	-0.125957	0.387953	0.288023	0.321324	0.332433	0.607637	0.631006	0.619321	0.667455	0.0805318	0.0830647	0.192757	0.149244	-0.73142	-0.220114	-0.761345	0.02527	-0.639054	-0.23848	-0.463508	0.0250318	-0.130019	-0.0250282	-0.0881371	-0.0259761	-0.277382	-0.253261	0.407257	0.730779	0.714744	0.312584	0.485431
FBLN1	0.00357123	-0.00629433	-0.0717513	-0.0248248	0.0404183	0.430164	0.406895	0.274329	0.370463	0.494414	0.643937	0.569175	0.720964	0.0106382	0.0271023	0.218106	0.145592	-0.565173	-0.288891	-0.570106	0.241758	-0.803299	-0.116248	-0.483102	0.189838	-0.0105425	0.0875251	0.0262103	0.222553	-0.453641	-0.322541	0.286527	0.869199	0.680859	0.460431	0.532163
SLC44A2	0.00727042	-0.00857683	0.00699761	0.00189707	0.194225	0.520831	0.400892	0.36167	0.427798	0.525144	0.589634	0.557389	0.823819	0.00304557	0.195485	0.265768	0.179019	-0.391859	-0.202007	-0.557439	0.423629	-0.976278	-0.215665	-0.705301	-0.168961	-0.180364	0.0897803	-0.128539	0.300913	0.535497	-0.0472511	0.316193	0.612923	0.616019	0.288849	0.502586
RPS6KA2	-0.0173148	-0.00740045	-0.0354777	-0.0200643	0.152457	0.365465	0.371579	0.162677	0.299907	0.417836	0.422316	0.420076	0.531143	0.0369366	0.134291	0.417066	0.182171	-0.661079	-0.206274	-0.341664	0.112816	-0.704878	-0.248287	-0.473932	-0.0914177	-0.0665941	0.0203631	-0.0809649	0.00848781	0.17869	0.0981918	0.100238	0.516666	0.303939	0.340869	0.209606
RAB3B	0.0924299	0.140672	0.160141	0.131081	0.249651	0.425595	0.371673	0.511462	0.436243	0.601986	0.475775	0.53888	0.795631	-0.0474789	0.0824682	0.225779	0.188915	-0.592813	-0.20748	-0.361929	0.164605	-0.771396	-0.199925	-0.454217	-0.167913	-0.144977	0.203267	0.0154549	0.269872	0.330676	-0.237218	0.933649	0.753503	0.765051	0.691009	0.733077
SLC4A3	0.255704	0.0642449	0.230172	0.183374	0.197714	0.557068	0.710867	0.651418	0.639785	0.570739	0.771991	0.671365	0.955144	-0.36407	0.0762148	0.323753	0.179927	-0.579136	-0.256395	-0.788655	0.125159	-0.78439	-0.117499	-0.381148	0.203709	-0.00193008	0.240453	0.0863304	0.314554	0.244705	0.220306	1.11647	1.09397	0.754201	0.908056	0.858123
CNN2	0.0949102	0.105735	0.0556222	0.0854224	0.136818	0.783274	0.446604	0.334769	0.521549	0.580578	0.654967	0.617772	0.783363	-0.0252312	-0.0173326	0.221953	0.0161815	-0.59855	-0.0173449	-0.810217	0.16971	-0.756484	-0.252056	-0.665026	-0.336018	-0.190381	0.480925	0.129786	0.606374	-0.173042	-0.275305	0.133233	-0.32685	-0.0995353	0.328387	0.195479
MYH14	-0.00973797	0.16602	0.0659809	0.0740877	0.147874	0.646609	0.470554	0.324667	0.48061	0.31847	0.620408	0.469439	0.556309	-0.0328209	0.0742683	0.190012	0.0468085	-0.658557	0.0864896	-0.646126	0.0364492	-0.694397	-0.071115	-0.460404	0.0619779	-0.035819	0.281223	0.00939879	0.216697	0.932461	-0.0762136	1.49063	1.73443	1.21292	1.35452	1.29536
NLGN2	0.047008	-0.115746	-0.00396832	-0.0242355	-0.0193055	0.517721	0.423404	0.433466	0.458197	0.445986	0.538744	0.492365	0.51422	-0.0704438	0.10181	0.161326	0.0469513	-0.546155	-0.0404935	-0.484799	0.122045	-0.802555	-0.259231	-0.560585	0.000515903	-0.0647598	0.0827798	0.0585634	0.237089	0.233789	-0.0832346	0.537332	0.917415	0.429689	0.381661	0.475956
ENHO	0.349024	0.187219	0.080611	0.205618	0.312275	1.01756	0.859924	0.455135	0.777538	0.65693	0.775171	0.716051	0.661767	-0.0651793	-0.0854205	0.354251	0.263715	-0.517039	-0.177275	-0.413687	0.204493	-0.831424	-0.158889	-0.775756	0.345688	0.109679	0.355517	0.140468	0.278548	-0.334741	-0.0101536	0.258574	1.02157	0.256488	0.162305	0.288863
ACSS2	-0.0481637	0.0976724	0.0931138	0.0475408	0.408676	0.499128	0.241358	0.349237	0.363241	0.397862	0.403424	0.400643	0.578571	-0.0129853	-0.0908307	0.0786207	0.0713315	-0.632507	-0.14765	-0.743426	0.222474	-0.712987	-0.112792	-0.496359	0.184582	-0.0952294	0.0156133	-0.0250425	0.0977488	-0.069023	-0.0160771	0.636252	1.08148	0.805316	0.58183	0.714826
SULF2	0.0596535	0.0363845	-0.034183	0.0206183	-0.0228868	0.487701	0.371385	0.409891	0.422993	0.578309	0.540475	0.559392	0.651748	0.0219786	0.108318	0.0651347	0.0691155	-0.633171	-0.150128	-0.376779	0.136681	-0.706527	-0.123684	-0.339431	0.155553	-0.0786554	0.0835589	-0.0239728	0.0850251	0.0898376	-0.264342	0.350397	0.745477	0.579374	0.300701	0.379762
IQSEC2	0.0635641	-0.269118	-0.082522	-0.0960253	-0.0925269	0.68279	0.35552	0.490161	0.50949	0.459382	0.596447	0.527914	0.496202	-0.0941399	-0.0606034	0.0720231	0.073769	-0.824317	-0.268821	-0.832232	0.245856	-0.515319	-0.157547	-0.339121	0.0310438	-0.0245965	0.0682348	0.148802	0.31781	0.840244	-0.0791278	0.791966	1.27806	0.930131	0.640763	0.852641
MGAT3	0.345515	-0.0996748	0.0293579	0.0917326	-0.148827	0.573528	0.345859	0.335078	0.418155	0.521253	0.777645	0.649449	1.08238	-0.187075	0.0469743	0.36168	0.367324	-0.639846	-0.00388868	-0.375253	0.246912	-0.698284	0.116319	-0.563538	0.112022	0.296628	0.39308	0.384877	0.45401	-0.788739	-0.298309	0.172861	0.998318	0.584009	-0.147978	0.213324
ALDH1A3	0.168414	0.0229739	-0.275928	-0.0281799	-0.0396896	0.468839	0.342772	0.267894	0.359835	0.498052	0.635116	0.566584	0.661247	0.030822	0.211934	0.18155	0.12395	-0.714316	-0.0098216	-0.425709	0.0778876	-0.622827	-0.135619	-0.462392	-0.00521071	-0.0427023	0.229153	-0.06446	0.366289	0.0475781	-0.430741	0.387218	0.638092	0.564607	0.418988	0.499557
TMEM179	0.0908899	0.449268	-0.0839179	0.15208	-0.562389	1.02	0.751052	0.219315	0.663454	0.730131	1.19702	0.963577	0.456724	0.0285288	-0.247356	0.0594626	-0.200881	-0.58668	0.285964	-0.900656	-0.206939	-0.749902	-0.169546	-0.267157	0.162833	0.105188	0.547775	-0.10096	0.351931	-0.0110877	-0.396519	1.14803	2.08751	1.62452	1.05954	1.39061
PLD2	0.12728	0.165177	0.0658493	0.119435	0.223504	0.429744	0.298663	0.150934	0.293114	0.191715	0.246042	0.218878	0.219052	-0.162339	0.0103439	0.161836	-0.0402935	-0.738695	0.0172093	-0.400629	-0.159445	-0.59677	-0.139071	-0.36369	0.000659316	0.0134876	-0.0180996	0.0204352	0.0981845	0.174301	0.0648169	0.58664	0.590354	0.130613	0.374196	0.400103
APH1B	0.117458	0.0679236	0.00671298	0.0640315	0.234063	0.47304	0.542585	0.512095	0.50924	0.508717	0.459648	0.484182	0.685017	-0.00140186	0.0914117	0.0178293	0.0241547	-0.81283	-0.334987	-0.742893	-0.144009	-0.521319	-0.103456	-0.400198	0.00267084	0.102735	0.25764	0.0804808	0.237401	-0.458954	0.0391856	0.888065	0.84416	0.836523	0.750935	0.847856
ACTA2	0.0527426	-0.118603	-0.0721179	-0.0459927	0.030528	1.30079	1.02807	1.04212	1.12366	1.25004	1.77948	1.51476	1.48707	0.0326174	0.0256788	0.115584	-0.0174182	-0.529901	0.373973	-0.393811	0.475507	-0.80378	-0.139747	-0.743918	0.284718	0.14927	0.0519242	0.121855	0.254705	0.221787	0.359955	1.16263	2.09264	1.76333	1.34578	1.44757
EMILIN3	0.131288	0.0548316	0.0562859	0.0808018	-0.0771272	0.552411	0.305621	0.191928	0.349987	0.465745	0.739292	0.602519	0.827425	0.0198928	-0.0291446	0.227176	0.0579102	-0.394518	0.0999388	-0.65741	-0.184704	-0.935966	-0.300427	-0.570481	0.104541	-0.230929	0.258615	-0.0618676	0.351662	0.15413	-0.0495393	0.621559	1.11521	0.881015	1.03894	0.748915
RP11-103C16.2	0.155728	0.16201	0.345461	0.221066	0.218631	0.284417	0.370351	0.0556712	0.236813	0.234333	0.342763	0.288548	0.272028	-0.101347	-0.0203464	-0.029692	-0.0884188	-0.723689	-0.103003	-0.637139	-0.20775	-0.604895	-0.0495376	-0.179284	-0.318236	-0.115635	-0.0474688	-0.0255164	-0.161163	0.238214	0.412831	1.00587	0.578548	0.738274	0.631389	0.688704
MICAL1	-0.0248216	-0.118498	0.0191187	-0.0414003	-0.0478298	0.535037	0.494181	0.352879	0.460699	0.419437	0.689876	0.554656	0.410848	0.0180053	0.179159	0.137258	0.0436828	-0.473069	-0.100791	-0.330416	0.107944	-0.853303	-0.298877	-0.683097	-0.088758	0.0854323	0.149486	0.217346	0.218284	0.174068	-0.0282428	0.639809	0.611031	0.537222	0.487505	0.6064
NDRG4	0.0759389	0.0123158	-0.0648161	0.00781286	0.0303512	0.743983	0.57756	0.522072	0.614538	0.603237	0.631331	0.617284	0.764565	-0.001652	-0.0732375	0.280744	0.132817	-0.506909	-0.255371	-0.415203	0.0924613	-0.818477	-0.0763771	-0.614921	0.240693	-0.0364011	0.239195	0.00532497	0.388199	0.0661474	0.0962855	0.899372	1.00786	0.675711	0.6993	0.882892
DFNA5	0.0169706	-0.315893	-0.104649	-0.134524	0.453606	0.734837	0.671648	0.666795	0.691093	0.652426	0.602544	0.627485	0.865642	-0.0656955	-0.00398001	0.300995	0.0399855	-0.604578	0.0737161	-0.460786	0.291998	-0.719889	-0.086283	-0.577193	0.167835	0.0785819	0.475202	0.206643	0.472828	0.792742	0.0731443	1.04599	1.19197	1.04889	0.847843	0.926976
NRXN3	0.0200733	-0.0821495	-0.0152384	-0.0257715	-0.157105	0.45375	0.428756	0.439029	0.440511	0.428287	0.357486	0.392887	0.516403	0.0112571	0.000275359	-0.0740926	0.0749603	-0.665627	-0.0356841	-0.608133	-0.010416	-0.65816	-0.184358	-0.408979	-0.058918	-0.100706	0.0958725	-0.0231768	0.226714	-0.0678719	-0.204236	0.323837	0.623677	0.366704	0.237925	0.371018
ITGA2B	-0.0829853	0.0311733	0.166407	0.0381984	0.465768	0.713888	0.649809	0.402868	0.588855	0.223214	0.046627	0.134921	0.51305	-0.121003	-0.0447618	0.155283	0.0830687	-0.781374	-0.0317824	-0.318788	0.154019	-0.541917	-0.175093	-0.309408	0.0727545	-0.217601	0.0212026	0.135609	0.102038	0.509041	-0.0653104	0.650782	1.36592	0.68685	0.785149	0.86374
CEP295NL	0.0873681	0.0573988	0.00266048	0.0491425	-0.115321	0.32275	0.220614	0.243022	0.262129	0.434123	0.512683	0.473403	0.755817	0.105013	-0.0667176	0.154112	0.03101	-0.623716	-0.443171	-0.568792	-0.0419827	-0.698157	-0.218249	-0.470311	-0.0560271	-0.347795	0.0869522	-0.134619	0.1357	0.460365	-0.0996508	0.307265	0.629604	0.691653	0.760145	0.547918
ZNF287	0.239133	0.0952341	0.166795	0.167054	0.096261	0.339857	0.253918	0.213077	0.268951	0.230011	0.0912319	0.160621	0.378482	0.0924228	0.0274437	-0.0466479	-0.0835917	-0.805527	-0.0449026	-0.743412	-0.20708	-0.511962	-0.341884	-0.563131	-0.0490143	-0.0790402	-0.230645	-0.0741292	-0.120347	0.478952	-0.519992	0.411656	0.4569	0.603933	0.389182	0.565898
NOL3	0.141159	0.0815813	0.323703	0.182148	-0.119335	0.377683	0.576026	0.343063	0.432257	0.486077	0.661644	0.573861	0.668645	-0.101142	0.0115271	0.146109	-0.298308	-0.6828	-0.167735	-0.155686	0.116252	-0.633502	-0.0864535	-0.544227	0.173656	-0.41345	-0.0989017	-0.141309	0.207005	0.123005	0.26613	1.24275	1.06189	0.931325	1.05421	1.0739
CABYR	0.324279	0.177782	0.0763984	0.19282	0.24648	0.413951	0.195718	0.474166	0.361278	0.675581	0.549255	0.612418	0.747927	0.140423	0.00705786	-0.240109	0.0384875	-0.708405	-0.0527377	-0.583037	-0.0969122	-0.605069	-0.11186	-0.460724	-0.0833613	0.0710968	0.0615816	0.232623	0.294642	0.413185	0.202789	0.62555	0.525996	0.729883	0.517215	0.599916
HOXA-AS2	-0.0280333	0.274298	0.0241296	0.0901316	-0.0368956	0.25461	0.329953	0.351799	0.31212	0.550577	0.368109	0.459343	0.503937	-0.0702296	-0.080281	-0.25046	-0.044233	-0.545167	0.0269811	-0.170769	0.0824434	-0.764688	-0.056874	-0.45311	-0.0396802	-0.100962	0.0202113	-0.0954763	0.223204	0.177903	0.0102348	0.581479	0.567715	0.586189	0.667845	0.592342
MYADM	0.203531	0.103791	0.179659	0.162327	0.151531	0.655424	0.391362	0.233346	0.426711	0.361696	0.364973	0.363334	0.513731	0.0596132	0.0652275	0.256801	0.0679688	-0.752716	0.0123437	-0.722203	0.10018	-0.555192	-0.0380603	-0.487005	-0.0127861	0.0320802	0.132648	0.11049	0.136021	0.482404	0.158898	0.745833	0.779235	0.617133	0.594355	0.554191
OSMR	0.0358717	0.0453145	-0.0566108	0.00819182	0.0542714	0.488694	0.436331	0.386772	0.437266	0.475918	0.560725	0.518322	0.934844	0.027935	-0.00969832	0.158058	-0.13011	-0.601216	-0.363439	-0.788963	-0.119859	-0.70649	-0.117092	-0.508138	-0.0846828	-0.0837697	0.176974	0.0572401	0.444601	0.781178	0.0917399	1.64476	1.41922	1.44091	1.50065	1.42465
PAPLN	0.14619	0.136382	0.08923	0.123934	0.096315	0.655253	0.351552	0.437733	0.481513	0.49304	0.710359	0.6017	0.827825	-0.0235083	0.19861	0.260911	0.00949301	-0.599656	-0.141048	-0.555802	0.0556789	-0.700686	-0.0997626	-0.498759	0.220355	-0.0846136	0.0859372	0.0613862	0.229704	-0.174178	-0.138888	0.73407	0.845684	0.632955	0.935641	0.808839
SRPX	-0.0238012	0.0622902	0.274415	0.104301	-0.33702	0.365768	0.490876	0.200209	0.352284	0.575599	0.619013	0.597306	0.86496	0.0191616	0.151319	0.291525	0.125572	-0.653031	-0.0378958	-0.51023	0.463635	-0.644301	-0.206117	-0.594382	0.0303248	0.0645433	0.292666	0.00234205	0.451328	0.788972	-0.161988	1.16931	1.19413	1.25865	1.05315	1.15201
GRM8	0.0489243	-0.082405	0.291891	0.0861367	-0.0404395	0.252023	0.373763	0.186302	0.270696	0.451561	0.428228	0.439894	0.736225	0.0475503	-0.0245865	0.0710623	0.0705553	-0.863291	-0.0354977	-0.669347	0.0680462	-0.433122	-0.166829	-0.492884	0.0455454	-0.253767	-0.0655377	-0.269931	-0.00959556	-0.339435	0.0531901	0.212517	0.405444	0.536333	0.165614	0.48567
LTBP2	-0.049472	-0.248843	0.152463	-0.0486172	0.221432	0.587028	0.558107	0.677243	0.60746	0.812629	1.02466	0.918644	0.938956	-0.194368	0.0606241	0.367765	0.0619333	-0.774461	-0.280179	-0.669706	0.264912	-0.521052	-0.251436	-0.314438	0.330193	-0.103586	-0.0386622	-0.0808815	0.169428	-0.1469	-0.0818663	0.998407	1.25747	1.31889	1.08215	1.09664
AMPH	0.00374132	0.119913	0.064226	0.0626269	0.107019	0.172971	0.477037	0.25032	0.300109	0.341425	0.375111	0.358268	0.465832	-0.0160789	-0.0365767	-0.0762788	-0.07369	-0.438841	0.0285255	-0.420587	0.00700053	-0.854841	-0.41491	-0.476972	0.120022	-0.157605	0.190191	-0.0742199	0.133889	-0.283619	0.098036	0.363956	0.541348	0.706686	0.627377	0.595534
EPB41L4A	0.237915	0.173986	0.0726669	0.161523	0.0632082	0.288176	0.149611	0.331833	0.25654	0.535747	0.385586	0.460666	0.532501	-0.0744447	-0.00219762	0.0148668	-0.12506	-0.658091	-0.106697	-0.47188	0.0296837	-0.633359	-0.158807	-0.531224	0.0627593	-0.217955	0.206974	-0.0812812	0.263658	0.335687	0.257459	1.08245	0.985383	0.894415	1.07638	1.08447
KRT19	-0.133805	-0.00527253	-0.116961	-0.0853461	-0.243693	0.24802	0.185764	0.0510673	0.161617	0.327372	0.313119	0.320246	0.358907	-0.0203671	-0.0612828	0.0665711	0.143877	-0.711926	-0.36993	-0.485492	0.207287	-0.572647	-0.122162	-0.451396	0.0167015	0.249253	0.111881	0.330534	0.410411	0.185327	-1.52764	0.0812581	0.400555	0.11791	-0.0189316	0.957873
STON1	0.108507	0.158538	0.366585	0.21121	0.5099	0.636951	0.29001	0.754801	0.560587	0.662854	0.434257	0.548555	0.826878	-0.0844481	-0.121532	0.203133	0.0910456	-0.463733	-0.350061	-0.23485	0.667093	-0.815317	-0.0730414	-0.597583	-0.090635	-0.0608739	0.112415	0.02743	0.218369	0.12432	-0.226506	0.824652	0.950796	0.78261	0.673915	0.657664
HLA-DPA1	0.21476	0.033169	-0.0182891	0.0765466	-0.0622134	0.241258	0.283246	0.257616	0.260707	0.46647	0.425248	0.445859	0.950502	-0.185335	-0.00609274	0.0894944	0.247048	-0.496018	-0.103508	-0.435948	0.197417	-0.781125	-0.198346	-0.575493	-0.011573	-0.18805	0.0527668	-0.0413632	0.178156	0.64956	-0.356109	0.681557	0.564636	0.556111	0.253391	0.437087
EPHA10	-0.171874	0.117649	-0.102329	-0.0521847	0.240033	0.411199	0.327931	0.284547	0.341225	0.300276	0.729061	0.514668	0.522626	-0.0286827	-0.0420798	-0.0248616	-0.219444	-0.725611	-0.174305	-0.791722	-0.176975	-0.551513	-0.154535	-0.438468	0.150199	0.437017	0.352406	0.520045	0.360459	0.188726	-0.380622	0.357985	0.893327	0.856861	0.763847	0.515226
EPHB6	-0.0683223	0.0721845	0.217474	0.0737788	0.0199883	0.2819	0.390477	0.372368	0.348248	0.214406	0.571988	0.393197	0.162077	-0.238512	-0.0431438	0.0985681	0.0595078	-0.788837	-0.243424	-0.624732	0.00788206	-0.487459	-0.344933	-0.44909	0.0499707	-0.0570895	0.0719583	0.0370579	0.127416	0.0905715	0.0944417	-0.113131	0.264911	0.0184364	-0.195913	0.0370683
PBLD	0.128971	0.11396	-0.0734454	0.0564951	0.515048	0.327145	0.720156	0.496661	0.514654	0.607603	0.820924	0.714264	0.760409	-0.197526	-0.140707	0.0214333	0.0888948	-0.841317	-0.234154	-0.583201	-0.403527	-0.433212	-0.0370359	-0.344197	0.0630397	0.00547537	0.177839	-0.0390099	0.343796	-0.231146	0.163545	0.594106	0.748435	0.864969	0.820412	0.815263
COLEC12	0.0135421	0.0468703	0.0887969	0.0497364	-0.0104618	0.486521	0.311189	0.354892	0.384201	0.300126	0.220725	0.260425	0.449092	-0.0835271	-0.0516109	-0.0253405	0.133639	-0.604809	-0.0406208	-0.419818	-0.272409	-0.666682	-0.0979232	-0.371202	0.00881806	-0.178653	0.104707	-0.0110531	0.150798	-0.181609	-0.706017	-0.264785	-0.105037	-0.502995	-0.830307	-0.468187
TP53INP2	0.131267	-0.230908	-0.00934814	-0.0363298	0.224321	0.620226	0.396588	0.332264	0.449692	0.295124	0.318714	0.306919	0.444261	0.0349452	0.104613	0.0802074	0.0659823	-0.548946	-0.366941	-0.485983	-0.0750021	-0.720058	-0.247913	-0.570002	-0.177455	-0.0247953	-0.0316365	-0.0772306	0.152722	0.240925	0.490538	1.1636	1.25378	1.03474	0.933029	1.02605
ULK2	0.00745302	0.0334901	0.00228787	0.0144103	-0.010698	0.320674	0.142079	0.209442	0.224065	0.338653	0.387659	0.363156	0.658614	0.0192476	0.109738	0.114604	0.0159894	-0.690674	-0.120777	-0.722993	1.95024e-05	-0.576376	-0.135107	-0.446886	-0.0650615	0.0165296	0.0734815	0.0235329	0.108851	0.0834968	-0.0821486	0.496563	0.606047	0.656486	0.667207	0.523142
EMP1	0.371679	0	0	0.371679	0	0.748444	0	0.447765	0.598104	0.57322	0.505515	0.539367	0.843052	-0.345073	0.181132	-0.00932428	0.621117	-0.651061	-0.261646	-0.853899	0.00510295	-0.615074	-0.173636	-0.571291	-0.149372	0.506392	0.228228	0	0.765399	1.56288	0.252107	2.7061	1.89523	1.94323	0.774592	1.78518
WTIP	0.119482	0.45527	-0.242744	0.110669	-0.0521106	0.52392	0.227673	0.408872	0.386822	0.196619	0.497797	0.347208	0.362949	0.0201242	-0.133527	0.23578	-0.164783	-0.610987	0.082678	-0.544465	-0.574341	-0.653072	-0.614471	-0.412601	-0.238416	-0.0783652	0.379096	0.219055	0.215144	0.720467	0.039586	0.268646	0.074378	0.224197	0.774842	0.19096
XXbac-BPG248L24.12	0.0983024	0.0528461	-0.0999387	0.0170699	0.0679855	0.417727	0.394336	0.184635	0.332233	0.266276	0.369076	0.317676	0.392921	0.0898326	0.0229484	0.194324	-0.0149004	-0.598779	-0.0613813	-0.776201	-0.087407	-0.659767	-0.121317	-0.461573	-0.00818662	-0.022468	0.330083	0.143366	0.242172	0.0655177	0.0455933	0.627181	0.873911	0.563669	0.557622	0.737434
LAMA4	0.0607884	0.00348928	0.109465	0.0579141	0.0656437	0.348653	0.380622	0.423738	0.384338	0.49431	0.449296	0.471803	0.694563	0.0173083	0.0935	-0.0277181	0.0946101	-0.733519	-0.0944804	-0.358765	0.20604	-0.522873	-0.160559	-0.365875	-0.0699532	-0.113125	0.169077	-0.0227955	0.227372	0.132203	0.0260549	0.470652	0.250931	0.487639	0.156886	0.298718
APOC1	0.0564619	-0.0325322	-0.0256866	-0.000585618	-0.17253	0.366346	0.20223	0.233727	0.267435	0.496986	0.473779	0.485383	0.820488	0.102009	0.0260203	-0.0207387	0.322114	-0.758745	0.0960403	-0.442445	-0.0397977	-0.496948	0.0107771	-0.440845	0.108995	0.0437395	-0.0477334	-0.390513	0.13911	0.785519	-0.0828126	1.2906	1.42784	1.45507	0.953072	1.39187
HCP5	0.20113	0.493725	0.20369	0.299515	0.259224	0.483089	0.292803	0.411115	0.395669	0.616683	0.683337	0.65001	0.828254	0.112863	0.249078	0.229488	0.0752827	-0.655548	-0.320101	-0.800281	-0.163493	-0.598337	-0.052367	-0.248867	0.20701	0.20932	0.0238167	0.179951	0.549526	0.369064	0.209821	1.40961	1.31109	1.4148	1.2023	1.27307
PPL	0.0350425	0.00638905	0.0825159	0.0413158	0.452885	0.381008	0.474148	0.310264	0.388473	0.201109	0.717977	0.459543	0.660361	-0.115808	-0.0908156	0.118279	0.0719633	-0.779938	-0.0782376	-0.317196	0.159142	-0.473312	-0.102943	-0.285848	-0.107992	-0.099476	0.376683	0.288204	0.204749	0.793096	-0.0455614	1.38783	0.900239	0.528318	0.705534	1.05356
S100A10	0.0109758	-0.0783914	0.064469	-0.00098221	0.00657113	0.301023	0.202439	0.325685	0.276382	0.358166	0.389463	0.373815	0.511367	0.0531088	-0.0201221	0.122598	-0.0655826	-0.42686	-0.280058	-0.514378	0.0382101	-0.821284	-0.14356	-0.57289	-0.0887005	0.0136012	0.0507743	-0.0191102	0.287331	-0.0410542	-0.149043	0.302948	0.182166	-0.0967893	0.228948	0.136433
IFI27L2	0.0307176	0.0205293	-0.279629	-0.0761274	0.174702	0.654047	0.933559	0.555032	0.714213	0.560217	0.734996	0.647607	0.568676	0.0564294	0.0493172	0.165494	0.0566164	-0.427826	-0.0695389	-0.330189	0.042703	-0.819671	-0.271742	-0.885627	-0.0216196	0.123169	0.240646	0.314943	0.307458	0.0497383	-0.0165139	0.763305	1.18387	0.851282	0.778337	0.942485
CD99	0.0414758	-0.0624211	-0.0387084	-0.0198846	-0.0587181	0.199054	0.0634579	0.0823798	0.114964	0.12485	0.173555	0.149202	0.383936	-0.0257101	0.0351347	0.0568985	0.0710425	-0.62181	-0.038406	-0.477435	0.331682	-0.625389	-0.0665343	-0.430613	0.0841569	0.0614585	0.115768	0.0462007	0.167195	1.36242	-0.376975	0.791284	1.23216	1.13753	0.965182	1.04714
CTB-191K22.5	-0.0501822	0.0297758	0.282412	0.087335	0.218534	1.02514	0.354665	0.341902	0.573901	0.340772	0.404493	0.372632	0.502586	0.0198148	0.111982	-0.151265	-0.000667863	-0.687554	0.0553059	-0.581087	-0.0544689	-0.559592	-0.0589054	-0.398115	0.360531	-0.0851185	0.163469	0.0929595	0.179505	0.889773	0.151318	1.5989	2.06052	1.5056	1.42084	1.43335
DACT3	-0.241096	-0.390763	-0.409005	-0.346955	-0.400186	-0.0190286	-0.0265555	-0.533495	-0.193027	-0.077664	0.0351625	-0.0212508	0.00206751	-0.170013	-0.00647077	0.190652	0.0724385	-0.540305	-0.499859	-0.557692	-0.678384	-0.706124	-0.082713	-0.508297	-0.0919309	-0.0577463	-0.0820396	-0.0571136	-0.100253	0.132431	0.126309	0.998869	0.980054	0.305191	0.353405	0.637332
RP11-458J1.1	0.125242	0.0721254	0.250233	0.1492	-0.140674	0.495968	0.310391	0.272685	0.359681	0.666655	0.694487	0.680571	0.269614	-0.0689286	0.0164579	-0.0157138	-0.120383	-0.701273	-0.239955	-0.69168	-0.0781837	-0.544401	-0.273573	-0.692693	0.0551107	0.185765	0.386567	0.0298817	0.389184	-0.0399697	-0.496194	0.630071	1.04558	0.906272	0.613441	0.760559
CLIP2	0.0923491	0.127551	-0.0717835	0.0493721	0.317769	0.402064	0.358447	0.227197	0.329236	0.234494	0.391005	0.312749	0.443694	0.000393221	-0.125836	0.256363	0.1613	-0.602177	-0.0998838	-0.509835	0.0482128	-0.639535	-0.158521	-0.55244	-0.0445887	0.196753	0.211573	0.112473	0.14938	0.253259	-0.0536865	0.543485	0.807933	0.461213	0.336771	0.460925
CPT1A	-0.0225982	-0.0117336	0.0099595	-0.00812408	0.00927439	0.448511	0.322653	0.456485	0.409216	0.338385	0.440282	0.389334	0.511055	-0.0109784	-0.0066343	-0.0284277	0.0294423	-0.630059	-0.0199655	-0.284018	0.145534	-0.608399	-0.101403	-0.469925	0.0784573	0.00482203	0.212178	-0.0656446	0.244082	-0.215739	-0.463261	0.000660405	0.469355	0.23901	0.138826	0.224525
MATK	-0.00255821	-0.0958943	0.37402	0.0918559	-0.240941	0.738579	0.181601	-0.0275598	0.29754	0.713387	0.947395	0.830391	1.36844	-0.0941667	-0.0155304	0.474537	0.339721	-0.620935	0.479699	-0.293576	0.0625396	-0.616864	0.30435	-0.188204	0.419772	-0.285258	0.294632	-0.00537617	0.392366	1.24279	0.310554	1.37271	2.40968	1.65864	1.35606	1.48155
H6PD	0.0955894	0.232395	0.157794	0.161926	0.264974	0.672764	0.42897	0.311834	0.471189	0.526041	0.582231	0.554136	0.759364	-0.0509735	0.0977775	0.119392	0.0943461	-0.78115	-0.171668	-0.774529	-0.0873206	-0.454377	-0.0697723	-0.292474	0.0980635	0.026635	0.0979306	0.025427	0.123667	0.044244	-0.251169	0.627753	1.10218	0.837785	0.663308	0.662336
VWA1	-0.0860933	0.157971	0.0230054	0.0316277	0.0349071	0.56443	0.291957	0.13832	0.331569	0.340524	0.44494	0.392732	0.522659	-0.0443072	0.269313	0.278647	0.132735	-0.713102	-0.442086	-0.62097	-0.0716161	-0.522369	-0.243357	-0.349962	0.094418	-0.0907087	0.166521	0.102537	0.161663	-0.0525195	-0.465985	-0.0705546	0.815593	-0.0208493	0.00926216	0.134666
NUMBL	-0.122879	-0.0660031	-0.0641239	-0.0843355	0.0362122	0.461677	0.394969	0.225844	0.36083	0.240555	0.426986	0.333771	0.431817	-0.0437669	-0.00383623	0.0348424	0.0631655	-0.544831	-0.0808111	-0.573649	-0.12332	-0.6892	-0.111733	-0.395454	-0.0215287	-0.00939804	0.125377	0.0561951	0.137764	0.123348	-0.160383	0.623447	0.871458	0.390134	0.422508	0.533919
NHSL2	0.213359	0.0254396	-0.0499679	0.0629436	-0.0594951	0.33063	0.207841	0.252677	0.263716	0.482658	0.191196	0.336927	0.38121	0.0565408	0.105179	0.0154009	0.299619	-0.830624	0.0402483	-0.519059	-0.110171	-0.398953	-0.170803	-0.321181	-0.252603	-0.0534122	-0.18767	-0.285545	-0.0411815	0.359846	0.158988	1.20686	0.980327	1.08617	0.706389	1.04354
DPP7	0.0578849	0.0271461	-0.102913	-0.00596072	-0.118186	0.539332	0.503119	0.425786	0.489412	0.549592	0.84674	0.698166	0.667284	0.127699	-0.0487411	0.248426	0.19928	-0.573974	-0.0487436	-0.312566	-0.112681	-0.654342	-0.0661271	-0.434379	0.19106	-0.004436	0.145227	0.00365023	0.27807	0.292517	-0.276192	0.486904	0.779186	0.565918	0.447682	0.776031
EBF4	0.248626	0.211178	-0.458349	0.000485046	-0.0614387	0.429118	0.358404	0.467506	0.418343	0.549627	0.850006	0.699816	0.877562	0.11969	0.0837897	0.42301	0.159627	-0.42252	-0.167721	-0.66743	0.101873	-0.802522	-0.390349	-0.721022	0.212391	0.0986686	0.0190723	-0.07683	0.163524	0.295682	0.0254785	1.42352	1.63154	1.36685	1.44874	1.37544
MRC2	0.0748037	0.132004	0.157683	0.121497	0.208809	0.684088	0.728318	0.453114	0.62184	0.603781	0.9437	0.773741	1.11857	-0.0280967	0.0696665	0.58847	0.162132	-0.370843	-0.00988239	-0.123196	0.349531	-0.852213	-0.230248	-0.515018	0.165201	-0.286225	0.584751	0.201787	0.723927	-0.472126	-0.35569	0.0271767	0.448491	0.126934	0.294436	0.446225
RTN1	-0.0270397	-0.0920528	-0.0154253	-0.0448393	0.134887	0.332254	0.459884	0.260292	0.35081	0.473104	0.737887	0.605496	0.65625	0.0305151	0.0324409	-0.121284	-0.206815	-0.498039	-0.196742	-0.645611	-0.0187942	-0.723446	-0.207788	-0.542708	-0.0738049	-0.137467	0.227317	-0.106488	0.208713	-0.299375	0.0620064	0.566399	0.712008	0.789423	0.857265	0.839302
ADAP2	0.0658617	-0.0306448	0.11547	0.0502288	-0.121704	0.244519	0.327521	0.12548	0.232507	0.429139	0.589644	0.509392	0.630752	0.0876086	0.242393	0.177262	0.268986	-0.572965	0.00397284	-0.393759	0.118533	-0.642889	-0.27776	-0.38733	-0.101888	-0.377369	0.162882	-0.230549	0.180356	0.948684	-0.182816	0.513428	0.768712	0.798673	0.753617	0.62969
PLEKHA4	0.046083	-0.315029	-0.266293	-0.178413	0.106611	0.632604	0.589096	0.485122	0.56894	0.433776	1.04879	0.741281	1.07339	0.00850927	0.184609	0.30519	0.315383	-0.708493	-0.104024	-0.903026	0.0573721	-0.507099	0.114948	-0.393019	0.292284	0.0706253	0.638377	0.347799	0.605993	0.669308	0.221977	1.49909	1.62138	1.46661	1.1779	1.63141
SHROOM1	0.157767	0.071641	0.191578	0.140329	-0.0961687	0.708661	0.535933	0.380977	0.541857	0.29779	0.679028	0.488409	0.453195	0.0456027	-0.00687327	0.14072	0.0784654	-0.608995	-0.0540765	-0.631226	-0.206652	-0.605819	-0.165692	-0.43847	0.192648	0.175589	0.265295	0.130015	0.369101	0.522956	-0.352381	0.882143	1.30022	0.771953	0.842751	0.955006
RNF157	-0.0367672	0.0346177	-0.0278142	-0.0099879	0.0458306	0.430631	0.358564	0.297606	0.362267	0.425972	0.522957	0.474465	0.75721	0.041785	0.0282745	0.213495	0.123991	-0.62262	-0.0235036	-0.41867	0.0134404	-0.592088	-0.0719628	-0.471117	0.0730849	-0.14737	0.214429	0.0272127	0.135071	0.0241105	-0.205297	0.531695	0.909216	0.70177	0.621806	0.72723
PSMG3-AS1	-0.0190469	0.212521	-0.0374569	0.0520057	0.0568642	0.182796	0.250743	0.485938	0.306492	0.394509	0.625925	0.510217	0.367	-0.152914	0.0301626	-0.0753787	-0.242824	-0.613748	-0.00214131	-0.361975	0.0292611	-0.597143	-0.443244	-0.470384	-0.215348	0.192779	0.168832	0.142807	0.330025	-0.166434	-0.24333	0.898777	1.25373	0.951305	0.816933	0.918753
FAM64A	0.115264	0.177453	0.0904427	0.12772	0.33484	0.416927	0.41527	0.232781	0.354992	0.402681	0.395669	0.399175	0.418328	0.0223689	0.00451141	0.051779	-0.0517655	-0.450174	-0.161889	-0.686928	0.064286	-0.758798	-0.157125	-0.616094	-0.184897	0.018244	0.0614079	-0.0108446	0.218462	0.427614	0.0408209	0.694302	0.672741	0.63095	0.851525	0.652338
HOXA3	0.113239	0.153814	-0.0200128	0.0823468	0.165437	0.444875	0.57334	0.392645	0.470286	0.416578	0.543681	0.480129	0.421517	-0.0357373	-0.0949078	-0.0677831	-0.0793121	-0.420185	0.0322375	-0.447199	0.0798112	-0.784655	-0.0562033	-0.541098	-0.106851	-0.104853	0.186286	0.00419557	0.214036	0.255979	-0.0386	0.655941	0.95556	0.525958	0.666087	0.733682
DUSP9	0.114892	0.166351	-0.160778	0.0401551	-0.115945	0.450334	0.401779	0.104645	0.318919	0.231842	0.387987	0.309915	0.298885	-0.0965024	0.067878	0.0766028	0.130297	-0.58807	0.239994	-0.264778	0.111376	-0.614336	-0.0266706	-0.426766	0.0534847	-0.0743476	0.408836	0.0955298	0.356503	0.0846145	-0.0169425	0.372593	0.764174	0.244371	0.0930914	0.440663
JAG1	-0.00676755	-0.0232544	-0.0302916	-0.0201045	-0.0346153	0.360378	0.245292	0.314639	0.30677	0.471948	0.300772	0.38636	0.411186	-0.00391072	0.0263061	-0.026129	-0.103728	-0.698007	-0.0169646	-0.652633	-0.109884	-0.50388	-0.20926	-0.327227	-0.213861	-0.185017	0.121156	-0.0163197	0.0877939	-0.00578632	0.0822121	0.89373	0.978514	0.923627	0.835315	0.849015
PDZD2	-0.022103	0.431279	0.308054	0.239077	0.260113	0.294646	0.204174	0.255833	0.251551	0.382667	0.522036	0.452351	0.593195	0.105132	0.0200441	0.108294	0.314963	-0.63013	-0.276396	-0.420006	0.317459	-0.570122	-0.162773	-0.168236	-0.341476	0.0550947	0.0770519	0.0568063	0.0824767	0.225252	0.119308	0.65807	0.650596	0.768371	0.547684	0.703963
PPP4R4	0.00774553	0.0806144	0.0604914	0.0496171	0.0207105	0.158205	0.238806	0.249247	0.215419	0.205948	0.216263	0.211106	0.64659	-0.0337089	-0.00602173	0.239706	0.0623365	-0.607508	-0.0895129	-0.501706	-0.192022	-0.588972	-0.0589655	-0.211823	0.115276	-0.135679	0.0702346	-0.126173	-0.00955535	-0.205342	0.335023	0.119293	0.0869783	0.0198278	0.23608	0.143087
SOGA1	-0.0850188	0.0728624	-0.00495395	-0.00570344	-0.139015	0.183816	0.0579114	0.12525	0.122326	0.321862	0.455055	0.388459	0.308466	-0.0127304	0.0367433	-0.000426603	-0.0661796	-0.667903	0.0384411	-0.41196	-0.0181025	-0.524469	-0.0520625	-0.288101	-0.0545686	-0.0458509	0.0578425	0.0386268	-0.0900757	-0.329419	-0.177597	0.814991	1.00073	0.879765	0.971458	0.732791
PALM	0.056366	-0.0391817	0.0477625	0.0216489	0.0905101	0.665231	0.358704	0.323928	0.449288	0.257684	0.492914	0.375299	0.631907	-0.0374977	-0.030221	0.398946	0.197929	-0.268267	0.0546645	-0.251977	0.467384	-0.922504	-0.177004	-0.539065	0.188512	0.0549677	0.132044	0.163899	0.334822	-0.0305116	0.0373583	0.361881	1.23034	0.328956	0.481176	0.541609
TLR3	0.0188415	0.338362	0.567425	0.308209	0.09152	0.29919	0.513738	0.16284	0.325256	0.554728	0.580953	0.56784	1.15618	-0.165418	-0.112565	-0.0361169	-0.0069448	-0.597627	-0.27217	-0.728783	-0.0423245	-0.591738	-0.150955	-0.202436	-0.118802	-0.168192	-0.169181	-0.0660246	0.455187	0.377197	0.319236	0.819918	0.458373	0.914982	1.10794	0.87423
ABTB1	-0.149394	-0.0112661	-0.0412851	-0.0673152	0.139225	1.15648	0.950693	0.687717	0.931629	0.617703	0.957279	0.787491	0.865236	-0.112762	0.175109	0.283202	0.100031	-0.518729	-0.452622	-0.91992	0.0908821	-0.670018	-0.140108	-0.473422	0.524205	0.181226	0.132861	0.145177	0.535599	0.463236	-0.183743	0.816906	1.45669	0.821587	0.88219	0.936094
SLFN5	0.0688836	-0.0752154	-0.120223	-0.042185	0.343348	0.230697	0.205708	0.256112	0.230839	0.384766	0.28097	0.332868	0.338875	0.0557679	0.00854481	-0.000587145	0.00526426	-0.653259	-0.376149	-0.578649	-0.063536	-0.534104	-0.10621	-0.310188	-0.288546	0.0296508	-0.131466	-0.0493034	0.10638	0.0968408	0.172986	0.660286	0.554676	0.629948	0.614997	0.661758
C1QL1	0.0625525	0.0450812	-0.169049	-0.0204719	-0.217899	0.631484	0.106992	0.157602	0.298692	0.393704	0.739486	0.566595	0.475071	-0.0738988	0.0595909	0.369049	0.0753558	-0.448992	-0.0101552	-0.568878	0.147566	-0.73534	-0.178914	-0.436572	0.205084	-0.0928033	0.261516	0.0766939	0.288813	0.28337	-0.167931	0.338692	1.26546	0.284553	0.187784	0.465686
SLC2A6	0.140117	0.193829	0.112395	0.14878	0.344956	0.528468	0.45991	0.360265	0.449548	0.266436	0.499303	0.382869	0.360629	-0.060395	0.032336	0.13785	-0.0573295	-0.51663	-0.0189969	-0.460793	0.0531017	-0.662891	-0.0187042	-0.53821	-0.0350678	0.0207605	0.368613	0.275617	0.242122	0.0738946	-0.19591	0.533645	0.617684	0.373566	0.39016	0.497406
PCDHGB5	-0.0191473	-0.0108346	0.155527	0.0418484	0.00806521	0.122368	-0.0759913	0.0724256	0.0396006	0.290592	0.210786	0.250689	0.24196	0.101216	-0.101683	-0.187863	-0.220952	-0.708523	-0.10737	-0.546362	-0.299319	-0.469632	-0.085966	-0.330419	-0.0210911	-0.0137394	0.187999	-0.104104	0.128735	0.195	0.452486	1.32776	1.22233	1.50837	1.39216	1.49574
KIAA1324L	-0.0603566	-0.0924507	0.0221507	-0.0435522	0.0412305	0.257772	0.199631	0.140256	0.199219	0.394655	0.296205	0.34543	0.563642	-0.0936163	-0.0173173	0.076821	0.109186	-0.57757	-0.14811	-0.445319	0.280049	-0.600314	-0.237981	-0.310704	-0.094494	0.00813409	0.073688	-0.0937321	0.124382	0.389786	0.0824498	0.556369	0.616654	0.631036	0.544565	0.562683
IFITM3	0.157225	-0.105189	0.0389005	0.0303124	0.0351603	0.482113	0.522639	0.321509	0.442087	0.553768	0.792368	0.673068	0.86126	0.0488326	-0.0466461	0.054669	0.0167066	-0.417097	0.119	-0.381039	0.226298	-0.760165	-0.315445	-0.552222	-0.0659687	-0.0540387	0.245217	0.175322	0.31121	0.310512	-0.398181	0.100246	0.380985	0.0531094	0.314346	0.53818
CGNL1	-0.122375	0.214522	-0.0411086	0.0170128	-0.0170559	0.443867	0.48872	0.433692	0.455426	0.626089	0.525277	0.575683	0.632306	0.00360915	0.19587	0.0234733	0.161983	-0.501613	-0.143734	-0.421905	0.524287	-0.67356	-0.191198	-0.432085	-0.0878391	-0.160073	0.185324	-0.06179	0.260188	0.389502	-0.106334	0.694004	0.664177	0.96024	0.764221	0.70222
SLC7A8	0.0938772	-0.0342245	-0.00246363	0.019063	0.285764	0.517011	0.327707	0.341817	0.395512	0.309391	0.301417	0.305404	0.415294	-0.00351059	0.092922	0.0343714	0.124616	-0.665844	0.144744	-0.322086	0.324045	-0.504492	-0.158847	-0.444417	-0.225867	-0.109236	0.161125	0.108222	0.134097	0.393138	0.189493	0.984503	0.624369	0.600481	0.474058	0.672232
VEGFA	-0.109262	-0.277475	-0.307926	-0.231554	-0.356017	-0.116701	-0.223068	-0.372536	-0.237435	-0.423098	-0.637633	-0.530365	-0.448369	0.0365732	-0.0367719	-0.0292035	-0.0859132	0.41536	0.16527	0.479262	0.318623	0.7559	0.119232	0.587202	0.259754	0.0265269	-0.262644	-0.000331618	-0.320599	-0.267405	0.177746	-0.366292	-0.140031	-0.42439	-0.481342	-0.486593
ESRRA	-0.157826	-0.147121	-0.0360074	-0.113651	-0.240613	-0.203969	-0.114357	-0.188221	-0.168849	-0.228479	-0.227461	-0.22797	-0.266815	0.085757	0.027924	0.238627	0.157868	0.789193	0.168441	0.836265	0.370119	0.394111	0.0415957	0.154674	0.064587	0.0689775	0.00744247	0.117443	-0.0204714	-0.0785913	-0.0343852	-0.607708	-0.259549	-0.428167	-0.446898	-0.504204
RP11-804A23.2	-0.263198	-0.106084	-0.0910954	-0.153459	-0.308035	-0.25992	-0.291803	-0.434292	-0.328671	-0.499387	-0.527373	-0.51338	-0.567683	-0.0453663	-0.117463	-0.0370256	-0.0251749	0.629901	0.353228	0.605351	0.124406	0.556518	0.13155	0.453562	-0.046582	-0.13193	-0.025687	0.0836958	-0.146477	-0.122121	0.0496391	-0.886641	-0.934476	-0.791695	-0.714955	-0.746048
RFESD	-0.0450138	0.19742	-0.0939345	0.0194905	0.140606	-0.535903	-0.582506	-0.348799	-0.489069	-0.228509	-0.308413	-0.268461	-0.406078	-0.297708	-0.156306	-0.039558	-0.22713	0.554614	0.161745	0.393111	0.107296	0.632832	0.186595	0.264244	-0.0384131	0.206276	-0.0934593	-0.0291251	0.0101792	0.114414	0.232382	-0.223509	-0.494423	-0.207633	-0.211727	-0.276912
ARHGAP22	-0.127862	-0.00512685	-0.137871	-0.0902866	-0.459592	-0.237155	-0.333733	-0.382108	-0.317665	-0.436926	-0.411329	-0.424127	-0.474347	-0.0504306	-0.187122	0.0489549	0.0888587	0.504985	0.380001	0.489029	0.0494904	0.684375	0.156648	0.490689	0.278364	-0.0490037	0.0715796	0.0443071	-0.172192	-0.243064	0.0122907	-1.02818	-0.589111	-0.885413	-0.949702	-0.862919
SLC27A2	-0.0494804	-0.0853214	-0.0227213	-0.0525077	-0.209394	-0.32534	-0.37966	-0.332672	-0.345891	-0.405312	-0.48251	-0.443911	-0.271758	-0.0139767	0.067977	0.0524188	0.0711263	0.471818	0.127379	0.458662	0.148628	0.72385	0.129182	0.494983	0.172275	0.0265868	-0.207803	-0.0841363	-0.10953	-0.511354	-0.0572639	-0.38671	-0.422764	-0.416478	-0.377207	-0.424973
RP11-4K16.2	0.0309991	-0.0460072	0.023913	0.00296829	-0.133063	-0.420108	-0.30256	-0.349519	-0.357395	-0.299476	-0.633681	-0.466578	-0.0050158	-0.0656951	-0.006745	-0.187638	0.0632324	0.541364	-0.126076	0.316732	-0.0230353	0.655928	0.125698	0.49704	0.112422	-0.0278623	-0.00348447	-0.00758493	-0.100093	-0.150109	-0.0289777	0.291043	0.0477256	0.488002	0.318022	0.220537
MAFK	-0.196637	-0.266477	-0.336849	-0.266654	-0.317133	-0.26383	-0.558173	-0.378815	-0.400272	-0.599039	-0.389943	-0.494491	-0.518003	-0.0143482	-0.115364	0.186683	-0.0166658	0.445055	0.0530714	0.430356	-0.0414339	0.768992	0.132148	0.581768	0.0140937	0.0798031	0.0391408	0.0798176	-0.111352	0.0816823	0.131648	-0.503209	-0.546759	-0.649555	-0.460717	-0.504406
FGFR3	0.0179979	-0.0559747	-0.0573191	-0.0317653	-0.216031	-0.186693	-0.245796	-0.255637	-0.229376	-0.348479	-0.156659	-0.252569	-0.38426	0.0476146	-0.0173139	0.0226672	-0.209239	0.806798	0.195949	0.790699	0.349905	0.423983	0.0561301	0.421063	0.0747548	0.113544	0.104971	0.109259	0.100318	0.269706	-0.0945307	-0.898027	-0.895908	-0.843858	-0.554793	-0.663217
NRARP	-0.544348	-0.638582	-0.604178	-0.595703	-0.566945	-0.49304	-0.482902	-0.409939	-0.46196	-0.453916	-0.362183	-0.408049	-0.568408	-0.107159	-0.112318	-0.154288	0.00327317	0.639049	0.46972	0.761478	0.235136	0.600602	0.223374	0.451009	0.257071	0.0203548	-0.148532	0.0210363	-0.186899	-0.565279	-0.0362517	-0.988433	-0.585795	-1.21015	-1.25258	-1.00382
RGS16	-0.843768	-0.905562	-0.648782	-0.799371	-0.888634	-0.253981	-0.172948	-0.244262	-0.22373	-0.263802	-0.502846	-0.383324	-0.0774891	-0.0102869	0.0306287	0.0824472	0.199515	0.693686	0.381426	0.77599	0.447589	0.54628	0.153963	0.506075	0.307336	0.146951	-0.171239	0.0293609	-0.164558	-0.0618562	-0.254922	-0.893506	-0.485659	-0.71445	-1.03964	-0.907323
SOX11	-0.640947	-0.628405	-0.735574	-0.668309	-0.742215	-0.296268	-0.428617	-0.123195	-0.282693	-0.222995	-0.303826	-0.26341	-0.262773	-0.0421172	0.0856401	-0.153227	-0.150451	0.779448	0.28856	0.963452	0.50819	0.465104	0.377516	0.513279	0.423878	-0.0488501	-0.0699988	-0.0293232	-0.085377	-0.496138	0.285883	-2.80462	-2.8121	-2.45685	-2.51645	-2.16532
CTD-2636A23.2	-0.579843	-0.617849	-0.566616	-0.588103	-0.56775	-0.646656	-0.626975	-0.684768	-0.6528	-0.852684	-1.09861	-0.975648	-0.490091	-0.096802	0.0271588	-0.231899	0.0179676	0.838349	-0.119789	0.765809	0.167015	0.41167	0.148506	0.404241	0.0819737	0.00378345	-0.214693	-0.00550189	-0.218865	-0.668227	-0.0119434	-1.08606	-1.1021	-1.15922	-1.20629	-1.11466
CDC42EP1	-0.0964795	-0.0351898	-0.116256	-0.0826416	-0.245324	0.0272983	-0.166319	-0.490519	-0.209847	-0.434208	-0.288827	-0.361518	-0.43178	-0.0302573	-0.0445286	0.238661	0.0759238	0.594699	0.222334	0.558663	0.202692	0.659564	0.192524	0.515431	0.221255	0.0154262	-0.144134	-0.00636331	-0.178701	-0.658095	0.25509	-1.03165	-0.518253	-0.820316	-0.919845	-0.829254
RP6-24A23.6	-1.44142	-1.42298	-1.29435	-1.38625	-1.3694	-0.678408	-0.518327	-0.46274	-0.553159	-0.473085	-0.47882	-0.475952	-0.184375	-0.0350641	0.0271555	-0.0894932	0.00260869	0.707433	0.160815	0.805468	-0.0116477	0.550217	0.0065245	0.61429	0.0505515	-0.0195747	-0.0331465	-0.0770438	-0.152292	-0.393378	0.122569	-1.06963	-0.872712	-0.714126	-0.802539	-0.924595
BCAT1	-0.037819	-0.0867683	-0.110337	-0.078308	-0.0989405	-0.402627	-0.360186	-0.301752	-0.354855	-0.366816	-0.589167	-0.477991	-0.397076	0.0180649	0.0249663	-0.0326129	0.0410063	0.478844	0.133519	0.580477	-0.0697036	0.794514	0.249661	0.692286	0.000260725	-0.0597573	-0.184528	-0.0603906	-0.233909	-0.291773	0.277949	-0.494987	-0.837468	-0.48586	-0.46069	-0.54476
GAS1	-0.520025	-0.754038	-0.85017	-0.708078	-0.53032	-0.345343	-0.321607	-0.290643	-0.319198	-0.260786	-0.233403	-0.247095	-0.403883	-0.0201442	-0.215572	0.0600802	0.11003	0.724393	0.132808	0.72707	0.229546	0.562268	0.0853979	0.323543	-0.0339602	0.0727545	-0.0379976	0.065978	-4.95201e-05	0.101602	0.261543	-0.301805	0.126574	-0.447879	-0.663565	-0.329551
METRNL	-0.291344	-0.247417	-0.401519	-0.313427	-0.243374	0.210422	-0.225524	-0.349525	-0.121542	-0.231205	-0.176988	-0.204096	-0.314287	0.0941409	-0.0523946	0.151901	0.128497	0.643208	0.0108776	0.783093	-0.03014	0.648357	-0.12316	0.469387	0.285154	0.0877145	0.185684	0.313531	-0.0285571	-0.233876	-0.311953	-1.10378	-0.173513	-0.518347	-1.10094	-0.733413
ZSCAN18	0.0956338	0.140725	0.139988	0.125449	0.265922	0.106959	0.171912	0.0324701	0.10378	0.131391	0.202685	0.167038	-0.956785	0.0816228	-0.306195	0.000789246	-0.299271	0.722159	0.126465	0.630185	0.194441	0.574989	0.0654573	0.39804	0.0931859	0.392161	-0.406468	0.229549	-0.456065	1.37548	-0.701386	0.395334	0.938305	0.466227	0.0530894	0.187541
TSPYL2	-0.605616	-0.70753	-0.455058	-0.589401	-0.828333	-0.446856	-0.471022	-0.36809	-0.428656	-0.309179	-0.447078	-0.378129	-0.328574	-0.0644474	0.0506686	0.146462	0.188863	0.570794	0.166667	0.557883	0.442574	0.734668	0.18131	0.491172	0.440563	0.0877875	-0.28295	-0.0736012	-0.307502	-0.649636	0.285791	-0.647208	-0.35898	-0.587037	-0.652619	-0.683505
TPPP	0.0576963	0.0561546	0.0429644	0.0522718	-0.120737	-0.0900079	-0.0285833	-0.154796	-0.091129	-0.230208	-0.0552753	-0.142741	-0.18599	-0.056979	0.00676201	0.127859	-0.0385048	1.01087	0.0970963	0.86076	0.710899	0.296008	-0.115242	0.345889	-0.0481109	0.0339011	-0.111228	0.00866246	-0.08307	0.37041	-0.0140447	-0.621379	-0.354656	-0.698676	-0.582346	-0.488807
PTCHD1	-0.152849	-0.046558	0.145335	-0.018024	-0.278402	-0.151535	-0.152277	-0.0769318	-0.126914	-0.0261721	-0.154764	-0.090468	-0.336519	0.108023	-0.0806503	0.178263	-0.0044703	0.628967	0.0326733	0.57108	0.479646	0.679536	-0.0653575	0.321558	-0.212612	-0.0270334	-0.107985	0.0285446	-0.138833	-0.145523	0.0283876	-1.04453	-0.951035	-0.881144	-0.818945	-0.960507
CALML4	-0.0856776	0.00682136	-0.0748465	-0.0512342	-0.140775	-0.433992	-0.247481	-0.43065	-0.370707	-0.488474	-0.627575	-0.558024	-0.699849	-0.0529647	-0.0152682	0.0191448	-0.170176	0.659182	0.172597	0.677279	0.00478862	0.656802	0.149315	0.698524	0.158065	-0.0253311	-0.164616	0.0466487	-0.074092	-0.369051	-0.0864375	-0.501074	-0.755252	-0.742556	-0.652456	-0.67194
LA16c-313D11.12	-0.29438	-0.154401	-0.029767	-0.159516	-0.458563	-0.582144	-0.400513	-0.53192	-0.504859	-0.608915	-0.373856	-0.491386	-0.662568	-0.0249822	-0.0635124	0.0802827	-0.108693	0.771241	0.167218	0.616401	0.039988	0.546008	0.0228658	0.41368	0.0576558	-0.0077972	-0.0504091	0.0275525	-0.0315679	-0.732198	-0.190892	-0.615726	-0.752586	-0.765173	-0.709655	-0.552003
SLC43A1	0.0334915	-0.105173	0.13103	0.0197827	-0.00975816	0.175396	-0.118996	-0.311031	-0.084877	-0.249817	-0.181597	-0.215707	-0.0604525	0.0645983	0.115883	0.192334	0.0774003	0.781649	0.546515	1.06049	0.724168	0.54443	0.24879	0.436502	0.181517	0.0888894	0.0898806	0.131637	0.0127939	-0.502946	0.0850177	-0.747371	-0.39741	-0.621627	-0.822692	-0.750486
SLC1A5	-0.364625	-0.321749	-0.353894	-0.346756	-0.477946	-0.483522	-0.500642	-0.656582	-0.546915	-0.64872	-0.62445	-0.636585	-0.694697	0.0283126	0.0238256	0.00960863	0.00232855	0.565587	0.183893	0.504867	-0.19336	0.768661	0.17966	0.542192	0.110931	0.146238	-0.106695	0.0739053	-0.157835	-0.319552	-0.0426066	-0.631073	-0.561475	-0.734167	-0.673098	-0.649555
HMGCS1	-0.580988	-0.649367	-0.519666	-0.58334	-0.541553	-0.685842	-0.551286	-0.717945	-0.651691	-0.896563	-0.977893	-0.937228	-0.577117	-0.054038	-0.0192797	-0.278823	0.00142856	0.842045	-0.13283	0.772287	0.0768103	0.493621	0.118299	0.399702	-0.101286	0.0219856	-0.281852	-0.11333	-0.251594	-0.635432	0.0245937	-1.12531	-0.952465	-1.215	-1.25443	-1.11075
FBXO32	-0.744675	-0.422892	-0.701844	-0.623137	-0.537637	-0.069019	-0.659947	-0.280854	-0.336607	-0.152925	-0.392118	-0.272522	0.0562168	-0.118891	0.0145136	0.0138361	0.00391933	0.50685	0.0139756	0.707955	0.232301	0.83485	0.190409	0.797645	0.204525	-0.00101013	-0.225537	0.0138222	-0.02317	0.13674	0.569365	0.775578	1.22277	0.957847	0.910939	0.807054
PNCK	0.00509667	0.0548148	0.00540323	0.0217715	-0.454786	0.0398531	-0.212206	-0.355155	-0.175836	-0.209833	-0.222506	-0.21617	-0.0666468	0.195976	-0.0251656	0.159377	0.270588	0.838648	0.21871	0.741521	0.296203	0.506488	-0.0297383	0.360342	-0.0702111	-0.0689761	0.128758	0.184526	0.033603	0.229589	0.432999	-0.407562	0.061777	-0.330838	-0.497998	-0.271352
HOXC8	-0.103268	-0.130219	0.0368873	-0.0655329	-0.449874	-0.404324	-0.159474	-0.24366	-0.269152	-0.671477	-0.525714	-0.598595	-0.52377	-0.154979	-0.0779813	-0.0702337	-0.0288843	0.670267	0.0458685	0.562626	-0.267414	0.685318	0.173727	0.438699	0.183242	0.17907	-0.330337	-0.084247	-0.132291	-0.0733051	-0.0510994	-0.866233	-0.958649	-1.26367	-0.978239	-1.00583
ATF3	-0.705384	-0.682259	-0.784743	-0.724128	-0.633281	-0.0373662	-0.347421	-0.475101	-0.286629	-0.283519	-0.689771	-0.486645	-0.448227	-0.0872371	-0.108276	-0.0245399	0.0333058	0.332734	0.206196	0.335204	0.136775	1.03783	0.382703	0.658672	0.351688	0.218492	-0.26525	0.0461054	-0.230822	-0.153538	0.2311	-0.409071	-0.864566	-0.330603	-0.517895	-0.640603
RP6-24A23.7	-1.45299	-1.32769	-1.32019	-1.36695	-1.36282	-0.702962	-0.517711	-0.372057	-0.53091	-0.451837	-0.45722	-0.454529	-0.226172	-0.0471528	0.00273003	-0.0937604	0.042025	0.702415	0.130683	0.757671	0.00396007	0.67654	0.170811	0.735968	0.275482	-0.0307491	-0.0621228	-0.0528079	-0.112385	-0.401584	0.169475	-1.01396	-0.933272	-0.71807	-0.87477	-0.949064
TCF24	-0.183673	0.200404	-0.190146	-0.0578047	-0.103121	-0.12349	-0.174143	-0.2737	-0.190444	-0.506529	-0.646466	-0.576498	-0.407778	0.330132	-0.174591	0.0204939	0.186534	0.735143	0.227739	1.00414	0.439133	0.646631	0.059039	0.339813	0.281852	-0.0738838	-0.185683	-0.0539674	-0.0255676	-1.03247	-0.550022	-1.04905	-0.311629	-0.55537	-0.513818	-0.61347
CHORDC1	-0.0662985	-0.0487332	-0.15756	-0.0908638	-0.225295	-0.518728	-0.406429	-0.358908	-0.428022	-0.51372	-0.703682	-0.608701	-0.6064	0.0164736	-0.0992457	-0.198377	-0.128864	0.888074	0.244105	0.898111	0.410766	0.508994	0.0995386	0.390731	-0.246707	-0.0103038	-0.0768975	-0.0426614	-0.0897202	0.0168418	0.0318832	-0.576912	-1.06717	-0.850323	-0.571471	-0.709054
IRS4	-1.40408	-1.35601	-1.41895	-1.39301	-1.36077	-0.501697	-0.462154	-0.502149	-0.488667	-0.491894	-0.346645	-0.41927	-0.272139	-0.0481371	0.00760555	-0.0099364	0.02582	0.827096	0.217006	0.854946	0.0104666	0.58621	0.101418	0.752563	-0.0515251	0.0355655	0.0235456	0.0326779	-0.184404	-0.386736	0.121446	-1.03976	-0.605887	-0.824119	-0.915451	-0.91173
NEFL	-0.328901	-0.371565	-0.273834	-0.324767	-0.519628	-0.388314	-0.353296	-0.313585	-0.351732	-0.147678	-0.329818	-0.238748	-0.126477	0.0344186	-0.0161206	0.0400478	0.0885072	1.05882	0.314611	1.10935	0.898573	0.359429	0.176223	0.346223	0.341842	0.0174033	-0.0992601	-0.0814952	-0.154115	-0.762541	0.0394296	-0.847706	-0.416659	-0.493758	-0.544235	-0.681647
SLC3A2	-0.105286	-0.106048	-0.115114	-0.108816	-0.194363	-0.173754	-0.226518	-0.352219	-0.25083	-0.388338	-0.558436	-0.473387	-0.644819	0.00183757	-0.0923855	0.0127582	-0.0171223	0.462427	0.196944	0.484527	-0.118684	0.956057	0.296915	0.623607	0.181247	0.127484	-0.0890333	0.0872302	-0.0903512	-0.311522	0.234962	-0.436572	-0.475293	-0.355999	-0.484113	-0.349377
CABLES1	-0.226469	-0.247439	-0.303508	-0.259139	-0.460282	-0.383913	-0.414497	-0.37825	-0.39222	-0.371168	-0.419374	-0.395271	-0.523349	0.0514216	0.00966309	-0.013054	-0.0515864	0.804574	0.0883795	0.712108	0.240352	0.61694	0.0993483	0.484297	-0.0796207	0.0160875	-0.0227575	-0.00109137	-0.0936116	-0.162643	0.0749073	-0.8811	-1.13352	-0.938224	-0.94622	-0.938633
FAM84B	-0.405863	-0.406073	-0.54255	-0.451495	-0.334347	-0.316315	-0.349727	-0.219296	-0.295113	-0.0955945	-0.194531	-0.145063	-0.0941272	-0.0515284	-0.105818	0.170901	-0.0601977	0.599952	-0.0206281	0.882789	-0.11125	0.85787	0.0228115	0.742878	0.186704	0.0895949	-0.196623	-0.0509273	-0.168696	0.796388	-0.332654	-1.14854	-0.995304	-0.91436	-1.17041	-1.11555
PROK2	-0.0688244	-0.0187945	-0.150592	-0.0794035	-0.653846	-0.247964	-0.480654	-0.23942	-0.322679	-0.140417	-0.462731	-0.301574	-0.5699	-0.0055319	0.338463	0.0259149	-0.504625	0.684974	-0.0636998	0.620959	-0.120091	0.78899	-0.0940933	0.592779	-0.0523396	-0.340505	-0.135654	-0.18128	-0.401961	-0.165153	0.0445274	-1.89019	-1.97345	-1.66559	-1.39619	-1.60174
RERG	-0.0271528	-0.0896184	0.177186	0.0201382	-0.119278	-0.129246	-0.0684356	-0.389161	-0.195614	-0.382956	-0.441412	-0.412184	-0.339623	0.0363834	-0.101797	-0.0580164	0.279487	0.719357	0.210546	0.762896	0.569512	0.775399	0.356644	0.776098	0.317191	0.100102	-0.130473	-0.0682677	-0.212839	-0.0296122	0.300134	-0.46522	-0.304984	-0.0978881	-0.740834	-0.463453
DNAH17	-0.0183412	-0.00281544	0.195851	0.0582314	0.157079	0.0538653	0.030077	-0.132612	-0.0162232	-0.217354	-0.103872	-0.160613	-0.644457	-0.126342	-0.163578	-0.159492	-0.0535428	0.370845	0.329312	0.489152	0.0618341	1.14071	0.387447	0.857003	0.361673	0.214818	-0.010215	0.386074	-0.119018	-0.362064	0.602574	0.411908	0.306076	0.524854	0.0873011	0.534341
PKP3	0.0429258	0.0793477	0.0337104	0.0519946	-0.146203	0.024877	-0.20199	-0.261903	-0.146339	-0.283886	-0.348716	-0.316301	-0.224423	-0.0462075	-0.0980317	0.255335	0.00943738	0.873052	0.0660892	0.821804	0.416426	0.642774	0.049758	0.589464	0.279864	0.123127	-0.00287846	0.0395846	-0.086835	-0.163668	-0.00103435	-0.651497	0.181808	-0.292688	-0.24787	-0.292884
ALDH1L2	-0.108272	0.107292	0	-0.000490113	-0.20885	0.875688	0.633497	0.494368	0.667851	1.02312	0.378048	0.700586	1.07276	0.0580537	-0.0199944	0.256883	0.166886	0.558074	0.277366	0.864887	0.606488	0.969259	0.00646143	0.443113	0.362895	-0.115479	-0.056701	-0.422358	0.000773375	0.8027	0.328147	1.93485	2.62862	2.53636	1.62009	1.9288
TXNIP	-1.36569	-1.32411	-1.12352	-1.27111	-1.14152	-0.899108	-1.09021	-1.14529	-1.04487	-0.757124	-0.571432	-0.664278	-1.03315	-0.239352	-0.178556	-0.30294	-0.493941	0.618808	-0.134788	0.670208	0.468305	0.90981	0.0516328	0.635927	0.319116	0.0913601	-0.357335	-0.139345	-0.221851	-0.308633	0.109254	-1.14479	-0.568071	-0.675088	-0.712802	-0.719164
GLA	-0.44732	-0.496366	-0.337567	-0.427084	-0.619775	-0.492059	-0.585073	-0.510591	-0.529241	-0.223504	-0.415239	-0.319371	-0.0228463	0.00337147	-0.0158661	0.120932	0.158919	0.663425	0.228459	0.715924	0.453855	0.894919	0.0364412	0.64111	0.182203	0.0476795	-0.230506	-0.00780412	-0.190264	-0.497524	0.372405	-0.35157	-0.19508	-0.108537	-0.228809	-0.303584
ID2	-0.821474	-0.649753	-0.796309	-0.755845	-0.744836	-0.611658	-0.649833	-0.494048	-0.585179	-0.406011	-0.53382	-0.469915	-0.403698	0.0196359	0.0226036	-0.106057	-0.0651231	0.86621	0.198975	0.83432	0.359404	0.706189	0.111286	0.535214	0.0308309	0.050101	-0.208075	-0.0969392	-0.136017	-0.0775238	0.137348	-0.627406	-0.739231	-0.741362	-0.528744	-0.656536
MACROD1	0.0631227	-0.16316	-0.0347943	-0.0449437	-0.0846046	0.157136	0.166113	0.129697	0.150982	0.0258358	0.213183	0.119509	-0.0086819	0.151726	0.0664057	0.599534	0.196879	0.933685	0.143264	0.862766	0.384113	0.655431	0.0583056	0.439477	0.464425	0.0623662	0.102425	0.0537453	-0.145046	-0.338905	0.00190377	-1.11903	-0.509279	-0.56723	-0.573081	-0.671942
SLC6A8	-0.237111	-0.242995	-0.173754	-0.217953	-0.424342	-0.358975	-0.366513	-0.412415	-0.379301	-0.464742	-0.449938	-0.45734	-0.353264	0.00841737	0.00571931	0.0374593	0.0328645	0.894335	0.193471	0.858954	0.210574	0.696887	0.128404	0.543921	0.115233	-0.00159322	-0.0456393	0.0589024	-0.052596	-0.236507	0.259429	-0.580886	-0.429626	-0.650159	-0.526666	-0.517889
RP11-442H21.2	-0.567495	-0.740676	-0.507946	-0.605373	-0.649784	-0.301266	-0.286172	-0.682216	-0.423218	-0.417029	-1.12009	-0.768559	-0.440104	-0.0283177	-0.125371	-0.109494	0.0159066	1.22246	0.370753	1.32238	1.03689	0.378097	0.110547	0.331918	0.493007	-0.10033	-0.274625	-0.201618	-0.232087	-1.12163	-0.0528809	-1.17071	-0.35994	-1.07411	-1.35908	-1.19809
ZNF711	-1.23649	-1.13541	-1.18671	-1.18621	-1.36846	-0.847267	-0.845372	-0.684962	-0.792533	-0.633194	-0.767808	-0.700501	-0.434679	0.0355604	0.00187147	-0.101256	0.0443352	0.529041	-0.0312628	0.615669	-0.0101125	1.09857	0.0118188	0.938727	0.00922334	0.0253202	-0.218362	-0.0950967	-0.356324	-0.298683	0.503982	-0.682353	-0.62808	-0.518521	-0.7276	-0.892981
LINC00665	-0.167024	-0.23687	-0.233268	-0.212387	-0.35481	-0.405402	-0.498634	-0.404717	-0.436251	-0.625991	-0.529917	-0.577954	-1.36503	-0.0281366	0.0513071	-0.424643	-0.498026	0.776683	0.360747	1.17766	0.596951	0.86114	-0.0753118	0.725352	-0.131284	-0.120847	-0.384896	0.261085	-0.307917	-0.00804926	-0.3727	-1.56064	-1.39924	-1.24777	-1.28976	-1.25993
HSPA1L	-0.871701	-1.17576	-1.10445	-1.05064	-0.903155	-0.945699	-0.93881	-0.537488	-0.807332	-0.580908	-0.937214	-0.759061	-0.807652	0.0185761	-0.141422	-0.000465086	-0.118805	0.910134	0.2842	0.870224	0.790544	0.73035	0.110626	0.627309	0.182255	0.0651301	-0.196265	-0.231178	-0.424431	-0.364473	-0.654101	-1.01185	-0.710176	-0.647651	-0.965184	-0.832644
EMX1	-0.194831	-0.165941	-0.108386	-0.156386	-0.594399	-0.0603932	-0.0428876	-0.315	-0.139427	-0.348813	-0.196262	-0.272538	-0.361616	-0.333561	-0.202112	0.0287732	-0.00294016	0.810534	0.727498	1.32261	0.416835	0.86822	-0.0338623	0.348463	0.195834	0.131122	-0.164494	0.123169	-0.145106	-0.619417	-0.189838	-1.26373	-0.510888	-1.2036	-1.48928	-1.17655
RNF122	-0.90024	-0.767245	-1.08596	-0.917815	-0.64491	-0.561421	-0.621561	-0.571001	-0.584661	-0.308983	-0.433721	-0.371352	-0.638993	-0.0347581	-0.305146	0.247423	0.159701	1.17422	0.292175	1.20329	1.00995	0.509095	-0.103077	0.355526	0.138257	-0.213038	-0.535196	-0.0607803	-0.218959	-0.0709353	0.175283	-0.813363	-0.471817	-0.716523	-1.01018	-0.874851
ZNF177	-0.152532	0.316701	-0.115995	0.016058	0.142963	-0.50266	-0.0920102	-0.385995	-0.326888	-0.241463	-0.114379	-0.177921	-0.1649	-0.0136851	0.0319341	0.23738	0.136816	0.917008	0.334931	0.803191	0.574313	0.766375	0.287201	0.625194	0.161916	-0.0507961	-0.206049	-0.181281	-0.257581	-0.309448	-0.0120043	-0.569465	-0.867287	-0.738118	-0.454302	-0.663111
DDIT4	-0.525572	-0.741489	-0.563719	-0.61026	-0.606983	-0.296471	-0.316251	-0.686315	-0.433013	-0.390219	-1.06619	-0.728206	-0.456982	-0.0223755	-0.136376	-0.0870896	0.0450108	1.32326	0.384773	1.35337	1.00493	0.399905	0.111634	0.394973	0.400838	-0.142467	-0.270901	-0.191123	-0.230843	-1.10911	-0.0574579	-1.23888	-0.311166	-1.0913	-1.37894	-1.21263
NOV	-0.429327	-0.981515	-0.822319	-0.744387	-1.16809	-0.493285	-0.582171	-0.526509	-0.533988	-0.238888	-0.245059	-0.241974	0.143509	0.0863942	-0.00860258	0.0538305	0.0221063	0.641143	0.216082	0.489591	0.187134	1.08678	0.304249	0.8765	0.312962	0.0336649	0.211187	0.207477	0.0434006	0.614411	0.162779	0.26045	0.157921	0.048725	-0.0412195	0.248988
STC2	-0.42132	-0.561582	-0.373369	-0.45209	-0.679649	-0.215046	-0.336625	-0.586733	-0.379468	-0.249125	-1.08504	-0.667081	-0.375597	0.0227047	-0.156702	0.0424722	0.0441053	0.813282	0.326283	0.925996	0.755094	0.921149	0.40222	0.741825	0.53913	0.0734408	-0.308517	-0.161607	-0.275376	-0.918074	0.349066	-0.361817	0.156156	-0.0998343	-0.416831	-0.344065
INHBE	0.0702367	0	0	0.0702367	-0.198831	-0.0241567	0.121284	-0.548472	-0.150448	0.0967063	-0.752027	-0.327661	-0.262449	-0.131211	0.264491	-0.0511057	-0.0193622	0.944307	0.27753	1.07906	0.699052	0.81935	-0.00437252	0.030326	0.281763	0.159182	0.252168	-0.319132	-0.140121	-0.915978	0.41508	0.35743	0.124585	0.297405	0.161056	0.147532
CBLN1	-0.0599157	-0.172804	0.671648	0.14631	-0.627355	-0.477607	-0.710409	-0.454262	-0.547426	-0.290204	-0.25679	-0.273497	-1.01012	0.098664	-0.444311	-0.285936	0.152529	0.928154	0.779071	1.32355	0.611042	0.846739	0.134992	0.887665	0.534607	-0.277303	-0.186792	-0.210877	-0.14592	-0.352587	0.758516	-0.361827	0.0940694	0.0882514	-0.499909	-0.199521
SLC1A3	-0.176376	-0.1676	-0.129937	-0.157971	-0.322088	-0.448116	-0.480225	-0.448392	-0.458911	-0.5291	-0.684353	-0.606727	-0.619464	-0.00234682	-0.0704554	-0.139486	-0.0321218	1.02658	0.296847	1.04027	0.432032	0.754954	0.233508	0.651473	0.160641	-0.0520671	-0.13535	-0.0219545	-0.136414	-0.0436192	0.185928	-0.910322	-1.08401	-0.844826	-0.784103	-0.794773
MAFB	-1.35362	-0.869249	-1.50883	-1.2439	-1.16942	-0.597648	-0.257797	-0.311852	-0.389099	-0.266258	-0.163895	-0.215076	-0.105823	-0.083647	-0.0779361	-0.273054	0.0688134	0.911529	0.18604	0.951113	0.181803	0.878765	-0.00431429	0.478608	-0.0242225	-0.170478	-0.0801927	-0.351138	-0.205148	-0.344754	0.128468	-0.757502	-0.171393	-0.539854	-0.96812	-0.573334
MALAT1	-0.188187	-0.244923	-0.0696527	-0.167588	-0.419259	-0.345755	-0.158506	0.137522	-0.122246	-0.020289	0.170408	0.0750596	-0.28579	0.363786	0.350148	0.0351325	0.0658809	0.736741	0.0823039	0.740181	0.237279	1.08337	0.536674	0.828994	0.532724	0.0632016	-0.0473785	0.152197	-0.0386206	0.199136	0.478543	-0.386246	-0.829206	-0.438094	-0.948521	-0.663891
IKZF3	-0.0135953	-0.0541028	0.39095	0.107751	-0.0806084	0.0871287	-0.20779	0.0282538	-0.0308025	-0.0819373	-0.364765	-0.223351	-0.265504	-0.120482	0.28758	0.274838	0.481448	0.648612	0.444723	0.812985	0.587213	1.19092	0.558787	0.831555	0.648515	-0.110645	-0.285087	-0.0731221	-0.261848	0.057474	-0.374196	-0.36494	0.195098	-0.0714771	-0.823082	-0.404762
ID4	-0.89897	-0.891531	-0.828156	-0.872885	-0.753033	-0.741519	-0.782502	-0.642583	-0.722201	-0.708184	-0.760386	-0.734285	-0.682073	-0.0381608	-0.134239	-0.205417	-0.126353	0.848216	0.130574	0.66131	-0.0386825	1.00676	0.249664	0.714853	0.0105342	0.132351	-0.175955	-0.0174087	-0.176972	-0.341708	0.105917	-1.046	-1.04703	-0.996036	-0.910619	-1.01834
TMEM178B	-0.00447793	-0.0220029	-0.106756	-0.0444122	-0.0669762	-0.392218	-0.297718	-0.194698	-0.294878	-0.369687	-0.536965	-0.453326	-0.710673	-0.0830174	0.138116	-0.0979656	-0.143418	0.695884	0.0737409	0.883897	0.190013	1.18418	0.115388	0.950958	0.0822595	0.0151316	-0.273913	0.0296909	-0.32898	-0.035276	0.0016979	-0.939382	-0.89298	-0.933067	-0.885257	-1.0019
RAB3C	0	0	0	0	0	0	0.447083	0	0.447083	-0.537132	-0.736067	-0.636599	-1.23866	0	-0.112844	0.219433	-0.849294	1.03309	0.793793	0.311653	0.434176	0.861583	0.166394	0.626452	0.181488	0.206989	0	0.476027	0	0	0	0	0.088087	-0.287997	-0.074773	0.0338614
SLC7A5	-0.181231	-0.219282	-0.234725	-0.211746	-0.429364	-0.473388	-0.569882	-0.753134	-0.598801	-0.821311	-0.954613	-0.887962	-1.06213	0.036497	0.0118519	0.0529503	-0.0114616	0.64666	0.381942	0.801966	-0.393322	1.29429	0.299815	0.997095	0.0229077	0.0553404	-0.197331	-0.0214279	-0.295153	-0.7173	-0.00241463	-1.23488	-1.25255	-1.38309	-1.38114	-1.28509
SLC7A11	-0.303036	-0.583743	-0.406924	-0.431234	-0.456096	-0.515874	-0.541333	-0.907446	-0.654884	-0.695729	-1.24755	-0.97164	-0.863791	-0.0550516	0.170488	0.0049652	0.0700487	0.762942	0.16115	0.880296	-0.0853728	1.19219	0.351062	1.08628	0.205159	0.273195	-0.549222	-0.134635	-0.552785	-1.41387	0.514908	-0.373375	-0.460087	-0.360722	-0.661913	-0.734973
RP4-536B24.2	-0.104967	-0.227065	-0.137061	-0.156364	-0.355914	-0.393585	-0.583506	-0.818134	-0.598408	-0.846094	-1.01784	-0.931965	-1.08682	-0.0821123	0.0332341	-0.0688135	-0.0877214	0.790824	0.549129	0.814394	-0.334406	1.24972	0.316009	1.0855	-0.0215866	-0.092065	-0.238186	-0.0218723	-0.407897	-0.63943	0.187071	-1.00102	-1.4558	-1.20282	-1.16515	-1.19653
NPTX1	-0.120525	-0.170202	-0.0886616	-0.126463	-0.457262	-0.350897	-0.473274	-0.364252	-0.396141	-0.539455	-0.357756	-0.448606	-0.616172	-0.0177068	-0.119741	-0.0620398	-0.0176337	0.7314	0.407513	0.921239	0.164298	1.34735	0.338138	1.04251	0.51554	0.103398	-0.203644	0.0353617	-0.28215	-0.108702	0.118882	-1.69103	-1.26541	-1.32232	-1.51357	-1.48625
TMEM132E	-0.00846378	0.00652938	-0.0582058	-0.0200467	-0.315986	-0.166373	-0.0912726	-0.115923	-0.124523	-0.329409	-0.111686	-0.220548	-0.356921	-0.174426	-0.240139	-0.0345676	0.0506744	1.6938	0.134532	1.65006	0.648294	0.438975	-0.0270797	0.370542	0.193406	0.0429353	-0.0814521	0.104757	-0.215021	-0.452779	-0.596497	-1.94878	-1.38901	-1.82285	-1.79226	-1.70257
ZNF229	-0.138696	-0.00246287	-0.0413484	-0.0608358	-0.255076	-0.472492	-0.362428	-0.262997	-0.365972	-0.455092	-0.517722	-0.486407	-0.869046	0.0650781	-0.486698	-0.43152	-0.278811	0.802945	0.173827	0.464971	-0.0102241	1.3562	0.674943	1.25269	0.604438	0.0136808	-0.544592	-0.140689	-0.789071	-0.53828	0.394628	-1.36299	-1.55759	-1.43398	-1.02514	-1.07055
HSPA1A	-1.43814	-1.48806	-1.2654	-1.3972	-1.10984	-0.64915	-0.608372	-0.748092	-0.668538	-0.882819	-0.666411	-0.774615	-0.744345	-0.103052	-0.120974	-0.151045	-0.137331	1.63762	0.690042	1.60186	0.829473	0.596835	0.158311	0.498126	0.264608	0.00190324	-0.0343633	-0.0294263	-0.220625	-0.358413	-0.497235	-1.19437	-1.07728	-1.6754	-1.16385	-1.19502
RP6-24A23.8	-1.35239	-1.11226	-1.07839	-1.18102	-1.24263	-0.676703	-0.406573	-0.24827	-0.443849	-0.58018	-0.329412	-0.454796	-0.293769	0.1311	-0.0754977	-0.0421578	-0.108357	1.1238	0.519822	1.35505	0.378574	1.14748	0.59465	1.20072	0.592529	0.0701517	0.0604645	0.0890432	-0.161137	-0.563726	0.20146	-1.33539	-1.07398	-0.985941	-0.75509	-1.10404
ESRRB	-0.189563	-0.0212519	-0.159858	-0.123558	-0.470691	-0.0327673	-0.0080355	-0.131746	-0.0575162	-0.0487042	-0.223886	-0.136295	-0.26783	-0.0265002	0.0854484	0.338885	0.142802	1.4081	0.338784	1.5921	0.221545	0.878903	0.277696	0.923282	0.722917	-0.267879	0.100151	-0.0882037	-0.030173	-0.282823	-0.123167	-2.77962	-1.89694	-2.08833	-2.37968	-2.15078
NKAIN1	-0.0592775	-0.266986	0.412139	0.0286253	-0.269102	-0.495848	-0.645916	-0.776958	-0.639574	-0.475296	-0.597102	-0.536199	-0.961575	0.383726	-0.164533	-0.585666	-0.0331888	0.982435	0.768163	1.04101	0.307348	1.32506	0.797855	0.955325	0.435969	0.117981	-0.0198661	-0.284267	-0.192002	-0.610495	-0.237954	-2.15563	-1.50063	-1.21871	-1.86653	-1.62069
CPS1	-0.167461	0.0227359	-0.138253	-0.0943262	0.147245	0.111806	0.260243	0.200613	0.190887	0.0849274	0.0431045	0.0640159	-0.100516	0.00463169	0.0592548	-0.109264	-0.144164	1.75255	-0.046285	0.980508	0.153944	0.574848	-0.105254	0.6385	0.153045	0.00475796	-0.321628	-0.120083	-0.178717	-0.855532	0.597662	-0.823599	-0.919521	-0.601851	-0.760366	-0.785
CHAC1	-0.239483	-0.437414	-0.314481	-0.330459	-0.0533333	0.0572415	-0.421563	-1.47551	-0.613277	-0.656292	-1.53684	-1.09657	-0.651446	-0.0490836	-0.0598724	0.358796	-0.00660511	1.02508	-0.170477	0.760619	-0.474236	1.3194	0.194712	0.879703	0.154149	0.1895	-0.550142	-0.181117	-0.570019	-1.39339	0.569895	-0.0402499	0.715933	-0.357303	-0.531231	-0.376901
NEAT1_2	-0.09963	-0.247002	-0.248044	-0.198225	-0.194986	-0.585171	-0.190536	-0.187311	-0.321006	-0.225465	-0.410007	-0.317736	-0.521442	0	-0.333095	0	0.414292	1.24661	0	1.46515	0	1.14106	0.278264	0.800894	0.474573	-0.163132	-0.161458	-0.142688	-0.107813	-0.06334	0.302425	-1.01535	-1.14659	-1.23862	-1.48429	-1.20254
CCND2-AS1	-0.187842	0.187214	0.128743	0.0427053	-0.157542	-0.101132	-0.188407	-0.109541	-0.133027	-0.353957	-0.191648	-0.272802	-0.440919	0	0	0.218335	0	1.08087	0.0386677	1.01735	0.0219313	1.37976	0.28057	1.14419	0.117802	0.116165	-0.1627	-0.0183525	-0.33381	-0.192565	-0.014237	-1.27127	-0.969033	-1.28946	-1.27169	-1.20567
NEAT1	-0.16766	-0.277158	-0.306039	-0.250286	-0.418491	-0.688571	-0.415506	-0.292854	-0.465644	-0.222101	-0.384082	-0.303091	-0.29211	0.1445	0.0448774	0.129882	0.197761	1.3049	0.50695	1.77209	0.649279	1.23958	0.302722	0.960541	0.442563	0.242149	-0.122425	-0.00508521	-0.0901144	-0.22584	0.380863	-1.1836	-1.33899	-1.23248	-1.27694	-1.25387
CCND2	-0.203355	-0.256052	-0.198517	-0.219308	-0.305559	-0.269803	-0.386702	-0.250409	-0.302305	-0.251487	-0.38278	-0.317133	-0.374227	-0.047604	0.0503058	-0.0866299	0.0776596	0.987009	0.284411	1.2145	0.120823	1.56566	0.393026	1.2699	0.516908	-0.0886382	-0.270246	-0.104797	-0.273623	-0.35857	0.196259	-1.72437	-1.67205	-1.30536	-1.43708	-1.53986
HSPA1B	-1.38394	-1.45341	-1.23729	-1.35821	-1.02536	-0.821999	-0.838468	-0.865053	-0.84184	-1.03549	-0.916559	-0.976027	-1.00014	-0.0623897	-0.0842197	-0.131144	-0.117445	1.63714	0.642469	1.59135	0.760557	0.922748	0.221809	0.770813	0.381944	0.0287657	-0.0951232	-0.0197268	-0.240518	-0.468923	-0.51749	-1.3091	-1.15099	-1.72412	-1.37695	-1.32748
KCTD12	-1.12012	-0.973558	-1.00951	-1.03439	-1.50893	-1.18061	-1.16519	-1.04858	-1.13146	-0.853371	-1.17174	-1.01255	-1.02186	-0.0279701	-0.0911882	-0.138801	-0.0331118	1.28358	0.375125	1.22031	0.249174	1.29767	0.184109	1.05831	0.123277	0.0775065	-0.247351	-0.0367132	-0.289629	-1.19182	-0.31888	-1.61426	-1.69609	-1.22131	-1.58272	-1.5785
PDE4A	-0.0890776	-0.157402	-0.266539	-0.171006	-0.505195	-0.574831	-0.466741	-0.472382	-0.504651	-0.618025	-0.636482	-0.627253	-0.808703	0.135928	-0.152554	-0.0221315	-0.167552	1.88572	0.509907	2.01198	0.970835	0.795668	0.0613006	0.586961	-0.0187732	0.0268035	-0.18673	-0.0514281	-0.160969	-0.474197	-0.150894	-2.16753	-1.7437	-2.26648	-1.56187	-1.73804
NEAT1_3	-0.0282335	-0.181027	-0.320383	-0.176548	-0.815431	-0.705334	-0.362482	-0.419803	-0.495873	-0.14955	-0.244796	-0.197173	-0.502504	0.231116	0.0703182	0.376865	0.347107	1.13141	0.477127	1.66083	0.540195	1.56687	0.614086	1.27391	0.541837	0.264678	-0.243353	0.0200542	-0.170199	-0.131726	0.541917	-0.956294	-1.33195	-1.19014	-1.31889	-1.15097
JUN	-1.21849	-1.25049	-1.36262	-1.2772	-1.03408	-0.527284	-0.702845	-0.726089	-0.652073	-0.664605	-0.680936	-0.67277	-0.772329	-0.0188734	-0.104194	-0.000152367	-0.0229839	1.4177	0.199489	1.42502	0.17321	1.3846	0.293899	1.15869	0.405885	0.0404389	-0.215408	0.0174704	-0.312304	-0.0926967	-0.0295072	-0.899822	-0.63225	-0.867656	-1.04127	-0.945957
ARC	-1.90648	-2.13413	-1.05785	-1.69949	-2.2996	-1.34914	-1.38835	-1.53986	-1.42579	-1.59292	-1.55805	-1.57548	-1.45608	-0.0210131	-0.0280961	0.0538502	-0.265183	0.961014	0.428215	1.1651	-1.15271	1.96202	0.251612	1.64583	-0.196788	0.116857	-0.253149	0.237737	-0.102996	-1.49776	0.0482454	-0.825751	-0.972162	-1.62762	-1.03815	-0.981206
ZNF486	0	0	0	0	0	0	0	0	0	0	0	0	0	0	0	0	0	1.40218	0	2.14227	0.871997	1.55248	0	0	0	0	0	0	0	0	0	0	0	0	0	0
NLRP11	0	0	0	0	0	0	0	0	0	0	0	0	0	0	0	0	0	1.71088	0	0	0	1.46256	0	0.975632	0	0	0	0	0	0	0	0	0	0	0	0
NDRG1	-1.05928	-1.11255	-0.889299	-1.02038	-1.71005	-1.08244	-1.21372	-1.06139	-1.11918	-1.02714	-1.377	-1.20207	-0.780412	0.025103	-0.271747	0.118153	0.0954403	1.74238	0.417651	1.70196	0.935829	1.48329	0.0835596	1.17695	0.324989	0.066744	-0.45264	-0.0338197	-0.229897	-0.892762	0.645578	-1.04147	-0.745843	-0.962766	-0.896931	-0.994454
ZNF253	0	0	0	0	0	0	0	0	0	0	0	0	0	0	0	0	0	1.20534	0	1.02418	0	2.14749	0	0	0	0	0	0	0	0	0	0	0	0	0	0
MYC	-2.35586	-2.32967	-2.20735	-2.29762	-2.0756	-1.19458	-1.23496	-1.15176	-1.19377	-1.41309	-1.42283	-1.41796	-1.11401	-0.0153288	0.051944	0.0801329	0.0768112	1.73143	0.644882	1.85059	0.491217	1.92713	0.35807	1.57231	0.425954	0.0738026	-0.380019	-0.0675399	-0.320862	-0.623351	0.133656	-1.82546	-1.43772	-2.02727	-1.95987	-1.8365
CCND1	-0.465447	-0.501882	-0.351912	-0.439747	-0.69066	-0.578362	-0.607569	-0.567292	-0.584408	-0.735743	-0.689259	-0.712501	-1.29765	0.0115596	0.0503385	-0.224489	0.475116	1.87635	1.01112	2.21434	0.445614	2.23714	0.400681	1.87055	0.417594	-0.0233348	-0.160517	-0.0152611	-0.372289	-0.530973	0.112373	-2.42566	-2.1268	-2.1937	-3.10269	-2.50979
ZCCHC12	-0.653339	-0.646638	-0.544543	-0.61484	-0.991167	-2.51201	-2.29158	-2.34657	-2.38339	-2.01284	-2.05666	-2.03475	-1.94141	-0.0632185	0.0793211	-0.0474348	0.117005	2.35193	0.617705	2.02268	-0.246589	2.83337	0.161389	2.26697	-0.52069	0.198631	-0.457452	-0.0733967	-0.468391	-1.25289	0.612411	-2.6011	-2.70498	-2.28084	-2.22357	-2.31307
GPR50	-0.648536	-0.353355	-0.523543	-0.508478	-0.923248	-0.664475	-0.617045	-0.999858	-0.760459	-1.14258	-0.981934	-1.06226	-0.719479	0.084284	-0.0703381	-0.299128	-0.0306992	2.1176	0.641315	1.95002	-0.306012	3.93882	0.166733	3.062	0.345375	0.446219	-0.0767408	0.307482	-0.119408	0.45596	0.547466	-0.119062	0.195659	0.783227	0.165875	0.435091
AF003625.3	-0.674547	-0.490247	0	-0.582397	0	-0.87639	0	-1.25835	-1.06737	-1.39547	0	-1.39547	-1.02156	0	0	-0.721616	0	2.07075	0.56368	1.99786	-0.11389	4.0883	0.249687	2.97944	0.469027	0	0	0	0	0.446326	0.721722	-0.0593034	-0.619679	0.328236	-0.576024	-0.231693
GPR50-AS1	0	0	0	0	0	0	0	0	0	0	0	0	0	0	0	0	0	2.23126	0.788745	2.26024	-0.104044	4.46959	0	3.49903	0	0	0	0	0	0	0	0	0	0	0	0
ETV4	0.244585	0.437566	0	0.341076	0.0747721	0.11387	0	-0.00947607	0.0521969	0.428589	0	0.428589	1.70477	-0.088397	0.296941	0.213651	0.172431	-1.41471	0.268245	-1.71251	-1.02822	-0.485021	-0.485758	-0.743265	-1.47777	0	1.05965	0	0	2.09238	-0.429976	1.71511	0.697655	1.69377	1.8764	1.06301
DKK3	-0.122068	0.0462994	0	-0.0378844	1.13745	1.18375	1.30362	1.04886	1.17874	1.33203	1.7319	1.53197	1.73529	-0.344487	0.325199	0.314319	0.320753	-0.448084	-0.595096	-1.18506	0.815337	-1.45759	-0.427762	-1.22815	0.171434	-0.34586	0.252719	-0.351103	0.73752	0.414095	-0.731911	1.22725	1.45317	1.63185	1.03044	1.31276
GIPC3	0	0	0	0	0	0	1.30412	0.636618	0.970368	1.15782	1.79268	1.47525	2.22897	-0.396841	0.00665434	0.533774	0.353541	-1.24027	-0.406363	-1.22649	0.621632	-1.19576	-0.455838	-1.02095	0.0794618	0	0	0	0	0	0	2.04151	2.49785	1.86128	2.11238	2.04099
PLXNB3	0	0	0	0	0	0	1.02421	1.57693	1.30057	1.19327	1.91501	1.55414	2.26594	0.181804	-0.0627811	0.13622	0.00956187	-0.841402	-0.461477	-1.16658	0.235922	-1.56198	-0.666488	-1.04824	0.184669	0	0	0	0	1.17739	0	2.62844	3.41099	2.70131	3.00701	3.01192
APOD	0	0	0	0	0	0	0	0	0	0.627932	0.735454	0.681693	2.13509	-0.394053	-0.0556387	0.359252	0.301713	-0.862545	-0.434294	-1.2917	0.383823	-1.01835	-0.494649	-0.897248	-0.38248	0	0	0	0	1.84494	0	2.93366	3.55007	2.03432	2.61445	2.57465
CTD-3157E16.2	-0.0496845	0.375666	0.10816	0.144714	0.197844	0.211185	0.125017	0.233414	0.189872	0.173215	0.68127	0.427243	0.748578	-0.0917749	0.0112464	0.0659685	0.384085	-0.599099	-0.159919	-0.962545	-0.182436	-0.954086	-0.391221	-1.16753	0.0879675	0.154994	0.238854	0.108875	0.355805	0.449927	-0.263727	0.938133	0.834853	1.1044	0.69869	0.879988
CCKBR	0	0	0	0	0	0.683419	0	0.408789	0.546104	0.990366	0.960548	0.975457	1.53602	-0.201164	0.029349	0.276092	-0.248923	-0.508377	-0.270142	-1.31082	-0.324882	-1.3272	-0.328745	-0.807205	0.203091	0	0	0	0	0	0	1.06019	0.973612	1.48271	1.38237	1.53548
INE2	0	0	0.107165	0.107165	-0.293602	0.576777	0.347491	0.710242	0.544836	1.05216	1.41829	1.23522	1.13744	-0.0432393	0.0434136	-0.147588	-0.12967	-1.31155	-0.364041	-1.17617	0.0697542	-0.815853	-0.307665	-0.913707	-0.0401522	0	0	0	0	0.479433	0	1.22599	1.08862	1.62422	1.30511	1.31099
SERPING1	0	0	0	0	0	0	0	1.03282	1.03282	1.39047	2.16106	1.77576	1.86468	0.0192273	0.12241	0.128837	0.271072	-0.808643	-0.945544	-1.13653	0.551207	-2.00013	-0.33127	-0.94003	-0.244603	0	0	0	0	2.91448	0	2.13654	1.50708	2.23967	1.45653	1.75319
PPP2R2B	-0.0905002	-0.0332535	0.402071	0.0927723	0.0874106	0.520332	0.199538	0.557351	0.42574	0.491259	0.446492	0.468875	0.557138	-0.0386004	0.135624	-0.152922	-0.16889	-0.475258	0.016457	-1.01559	0.444367	-0.928706	-0.567359	-0.556894	-0.432498	0.0118107	0.190232	-0.131055	0.206713	0.0602358	-0.199839	-1.41925	-1.50477	-1.07601	-0.763827	-0.770842
APOBEC3B	0.0261851	0.120093	-0.0162807	0.0433323	0.0680252	0.215729	0.850364	0.339657	0.468583	0.396251	0.772383	0.584317	1.35462	0.0356377	0.0555079	0.0342754	0.307824	-0.220002	-0.158626	-0.655502	0.402114	-0.90783	-0.428853	-0.80001	-0.761291	0.144798	0.412003	0.179101	0.636687	1.26488	-0.94674	-0.140495	-0.363532	0.0621584	-0.512667	0.00784399
TNS1	0.218918	0.00386442	0.188245	0.137009	0.0340586	0.32511	0.362576	0.454979	0.380888	0.637983	0.646499	0.642241	0.764262	-0.292358	0.247004	0.254909	-0.0675125	-1.07645	-0.424089	-0.931699	0.149891	-0.495003	-0.105942	-0.523376	-0.245417	-0.158169	0.245619	-0.13247	-0.140977	0.294654	-0.328706	0.356041	0.423256	0.37032	0.504742	0.459773
EPS8L2	-0.0851323	-0.0287072	0	-0.0569198	-0.321818	0.879558	0.652095	0.640885	0.724179	1.09052	1.7291	1.40981	1.90434	0.0578178	0.219595	0.196782	0.219374	-0.366367	-0.46648	-0.52851	0.23779	-1.39146	-0.465158	-0.897849	-0.0138558	0	0	0	0.395262	0.115731	0.0661369	2.82629	2.88257	3.07716	2.79888	3.1229
FXYD6	0.0893053	0.214412	-0.14555	0.0527224	0.274502	0.72533	0.617877	0.655347	0.666185	0.657359	1.03767	0.847513	0.962984	0.0348468	-0.0466713	0.312003	0.262264	-0.501571	-0.298187	-0.671341	0.389444	-1.02378	-0.278123	-0.72594	0.152463	-0.128499	0.10313	-0.292824	0.32397	-0.309772	-0.519928	-0.0624092	0.675134	0.0177785	-0.0176566	0.325536
PDZD4	0.0677375	-0.222049	0.0828617	-0.0238164	-0.233234	0.606464	0.64702	0.371293	0.541593	0.827734	1.08789	0.957811	1.29715	-0.124964	0.225119	0.10422	-0.119854	-0.491945	-0.295707	-0.723772	0.205409	-0.536213	-0.268885	-0.653616	0.182128	0.071669	0.0372646	0.186258	0.404134	0.97155	-0.144856	0.0914246	0.281219	0.531381	0.687457	0.441172
SYT17	-0.313866	-0.332023	0	-0.322945	-0.104351	0.919769	0.713937	0.501739	0.711815	1.00186	1.00454	1.0032	1.68668	0.219427	0.112729	0.37493	0.217129	-0.429461	-0.152533	-0.486722	0.391017	-1.48308	-0.390504	-0.808804	0.153995	-0.540545	0.695904	-0.137288	0.922688	-0.262148	-0.446599	1.42741	2.19632	1.65276	1.58198	1.76803
BMP4	0.368648	0.282893	0.385585	0.345709	-0.0318438	0.617369	0.245219	0.262574	0.375054	0.238259	0.234393	0.236326	0.533025	0.0898552	0.0850089	0.122786	0.00282283	-0.621298	-0.197963	-0.732184	-0.165377	-0.541085	-0.236317	-0.539545	-0.379833	-0.0072384	0.20791	0.119416	0.333796	0.507868	0.0415956	0.748046	0.105357	0.386192	0.618404	0.422341
CADM4	0.0483403	0.0480403	-0.0759344	0.00681539	0.142586	0.262966	0.258572	0.148291	0.223276	0.405533	0.347632	0.376582	0.533617	0.0292498	-0.0199335	0.190758	0.0840492	-0.530083	-0.249521	-0.716426	-0.00771431	-0.613592	-0.199414	-0.536373	-0.065766	0.216516	0.388425	0.250062	0.16522	0.504519	0.138799	0.684103	0.846302	0.877785	0.75265	0.791651
CCNJL	-0.188732	0.0441214	0.11883	-0.00859337	0.288302	0.176915	0.24389	0.107158	0.175988	0.0257053	0.201734	0.11372	0.322015	-0.132832	-0.0932099	0.269367	0.181847	-0.567021	-0.389014	-0.646674	-0.273689	-0.487252	-0.310327	-0.555457	-0.234749	-0.21927	0.237498	-0.114173	0.136982	-0.162344	-0.0502508	0.172124	0.224607	-0.283912	-0.0109152	0.096597
TIMP1	0.0489527	-0.00333093	0.0218898	0.0225039	0.184822	0.516956	0.297646	0.179606	0.331403	0.418847	0.590188	0.504517	0.657788	-0.0462362	-0.00463933	0.0597225	0.00498014	-0.364499	-0.114939	-0.594769	0.163599	-0.785802	-0.155562	-0.59642	-0.0442769	-0.0413642	0.146563	0.00661986	0.277132	0.769981	-0.0185543	1.13938	1.52619	1.32965	1.33362	1.30368
ZFP36	0.0170689	-0.708454	0.317764	-0.124541	-0.130881	0.667592	0.330356	0.119597	0.372515	0.335208	0.0959912	0.2156	0.487087	0.163385	-0.0638711	-0.0416414	0.156872	-0.661422	0.0483873	-0.559497	-0.0306185	-0.505763	-0.334824	-0.630864	-0.220957	-0.0430069	0.187097	0.153294	0.394199	0.526533	0.0615592	1.28237	1.42088	1.12935	1.03292	1.19412
SEC14L2	0.0576281	0.171991	-0.0581907	0.0571429	-0.0776939	0.148046	0.174923	0.0772439	0.133404	0.192884	0.165347	0.179116	0.361003	0.0371105	-0.146006	0.00165603	0.0500446	-0.406209	-0.322036	-0.792111	-0.137737	-0.705365	-0.0804537	-0.392842	-0.101331	0.0386729	0.225396	0.126267	0.24131	-0.426828	0.0879399	0.239482	0.313648	0.170593	0.242831	0.196956
DNHD1	0.00877805	0.03869	-0.023823	0.00788169	0.210655	-0.0829335	0.0425864	-0.0409253	-0.0270908	-0.00477903	-0.00181664	-0.00329784	-0.330878	0.159545	-0.0210168	-0.0821106	0.00194025	0.363309	0.168033	0.644602	0.086333	0.807174	0.344228	0.550367	0.32305	0.117168	0.101459	0.170086	0.0998728	-0.0174844	0.0553985	0.132861	-0.0442158	-0.0291319	-0.360447	-0.166231
RP6-24A23.3	-1.37024	-1.1888	-1.20564	-1.25489	-1.30116	-0.268794	-0.407873	-0.48395	-0.386873	-0.46816	-0.3869	-0.42753	-0.366242	-0.0654445	-0.00105004	-0.0377078	-0.0307955	0.647403	0.273257	0.666076	0.0877084	0.465259	0.156597	0.649596	0.0374704	0.0237133	0.0617978	0.0630284	-0.148097	-0.339429	0.0723359	-0.954959	-0.413048	-0.705348	-0.918728	-0.814538
AP000769.1	-0.31355	-0.130011	-0.0569338	-0.166831	-0.229442	-0.434166	-0.13235	0.18407	-0.127482	-0.0535133	0.214441	0.0804639	-0.239385	0.356347	0.45796	0.208835	-0.0100835	0.528768	0.149839	0.74565	0.303987	1.21274	0.624309	0.915534	0.328001	-0.225364	-0.000947347	0.0259711	-0.12972	0.288507	0.419874	-0.437125	-1.17962	-0.505515	-0.84314	-0.711036
ZDHHC22	0.117385	0.0333328	-0.0843592	0.0221195	0.118691	-0.0246757	-0.0373389	-0.222242	-0.0947521	-0.395531	-0.45244	-0.423986	-0.709372	-0.287553	0.0547829	-0.19018	-0.00277213	0.597089	-0.0720793	1.05517	-0.293965	0.976492	0.242168	0.943571	0.581546	0.292134	-0.144389	-0.0761472	-0.221437	-1.32243	-0.352246	-2.07574	-1.74923	-2.31311	-2.1727	-2.00454

## Sheet: Table S5.
Table S5. Effects of CDK8/19 kinase inhibition and knockout/overexpression on the 436 DEGs regulated by selective CDK8/19 inhibitor Senexin B in 293 cells.
GeneSymbol	log2FC
	WT.S3h_vs_WT.C3h_[B1]	WT.S3h_vs_WT.C3h_[B2]	WT.S3h_vs_WT.C3h_[B3]	WT.S3h_vs_WT.C3h_[avg]	WT.S5h_vs_WT.C5h	WT.S24h_vs_WT.C24h_[B1]	WT.S24h_vs_WT.C24h_[B2]	WT.S24h_vs_WT.C24h_[B3]	WT.S24h_vs_WT.C24h_[avg]	WT.S3d_vs_WT.C3d_[B1]	WT.S3d_vs_WT.C3d_[B2]	WT.S3d_vs_WT.C3d_[avg]	WT.S15d_vs_WT.C15d	dKO.S3h_vs_dKO.C3h	dKO.S24h_vs_dKO.C24h	dKO.S3d_vs_dKO.C3d	dKO.S15d_vs_dKO.C15d	dKO_8__vs__dKO_V	dKO_8M__vs__dKO_V	dKO_19__vs__dKO_V	dKO_19M__vs__dKO_V	dKO_8'__vs__dKO_V	dKO_8M'__vs__dKO_V	dKO_19'__vs__dKO_V	dKO_19M'__vs__dKO_V	WT_8__vs__WT_V	WT_8M__vs__WT_V	WT_19__vs__WT_V	WT_19M__vs__WT_V	8KO_vs_WT	19KO_vs_WT	dKO.C3h_vs_WT.C3h	dKO.C24h_vs_WT.C24h	dKO.C3d_vs_WT.C3d	dKO.C15d_vs_WT.C15d	dKO_vs_WT_[avg]
MYC	-2.35586	-2.32967	-2.20735	-2.29762	-2.0756	-1.19458	-1.23496	-1.15176	-1.19377	-1.41309	-1.42283	-1.41796	-1.11401	-0.0153288	0.051944	0.0801329	0.0768112	1.73143	0.644882	1.85059	0.491217	1.92713	0.35807	1.57231	0.425954	0.0738026	-0.380019	-0.0675399	-0.320862	-0.623351	0.133656	-1.82546	-1.43772	-2.02727	-1.95987	-1.8365
C10orf10	-2.10811	-2.06797	-2.49604	-2.22404	-1.49989	-0.506217	-0.530968	-0.699068	-0.578751	-0.327573	-0.675138	-0.501355	-0.0682609	0	-0.351203	0.596183	-0.0125909	1.56063	0.538599	1.57233	1.22995	0.503731	-0.217591	0.232943	0.146239	0.268965	-0.342868	0.00916803	-0.130208	0.0533137	-0.262734	-1.50239	-0.895571	-1.48844	-1.4524	-1.4244
ARC	-1.90648	-2.13413	-1.05785	-1.69949	-2.2996	-1.34914	-1.38835	-1.53986	-1.42579	-1.59292	-1.55805	-1.57548	-1.45608	-0.0210131	-0.0280961	0.0538502	-0.265183	0.961014	0.428215	1.1651	-1.15271	1.96202	0.251612	1.64583	-0.196788	0.116857	-0.253149	0.237737	-0.102996	-1.49776	0.0482454	-0.825751	-0.972162	-1.62762	-1.03815	-0.981206
CXCR4	-1.20527	-1.70693	-1.40145	-1.43788	-1.46472	-0.701994	-0.261121	-0.340947	-0.434687	-0.436612	-0.836731	-0.636671	-0.01405	0.0494051	-0.270691	-0.066066	0.0363171	0.510476	0.386086	0.651185	1.29029	0.210904	0.0902324	0.32523	0.398298	-0.324763	-0.221395	-0.233461	-0.0759304	-0.105694	-0.09156	0.130694	0.351223	-0.0860386	-0.315793	0.0382148
HSPA1A	-1.43814	-1.48806	-1.2654	-1.3972	-1.10984	-0.64915	-0.608372	-0.748092	-0.668538	-0.882819	-0.666411	-0.774615	-0.744345	-0.103052	-0.120974	-0.151045	-0.137331	1.63762	0.690042	1.60186	0.829473	0.596835	0.158311	0.498126	0.264608	0.00190324	-0.0343633	-0.0294263	-0.220625	-0.358413	-0.497235	-1.19437	-1.07728	-1.6754	-1.16385	-1.19502
IRS4	-1.40408	-1.35601	-1.41895	-1.39301	-1.36077	-0.501697	-0.462154	-0.502149	-0.488667	-0.491894	-0.346645	-0.41927	-0.272139	-0.0481371	0.00760555	-0.0099364	0.02582	0.827096	0.217006	0.854946	0.0104666	0.58621	0.101418	0.752563	-0.0515251	0.0355655	0.0235456	0.0326779	-0.184404	-0.386736	0.121446	-1.03976	-0.605887	-0.824119	-0.915451	-0.91173
RP6-24A23.6	-1.44142	-1.42298	-1.29435	-1.38625	-1.3694	-0.678408	-0.518327	-0.46274	-0.553159	-0.473085	-0.47882	-0.475952	-0.184375	-0.0350641	0.0271555	-0.0894932	0.00260869	0.707433	0.160815	0.805468	-0.0116477	0.550217	0.0065245	0.61429	0.0505515	-0.0195747	-0.0331465	-0.0770438	-0.152292	-0.393378	0.122569	-1.06963	-0.872712	-0.714126	-0.802539	-0.924595
RP6-24A23.7	-1.45299	-1.32769	-1.32019	-1.36695	-1.36282	-0.702962	-0.517711	-0.372057	-0.53091	-0.451837	-0.45722	-0.454529	-0.226172	-0.0471528	0.00273003	-0.0937604	0.042025	0.702415	0.130683	0.757671	0.00396007	0.67654	0.170811	0.735968	0.275482	-0.0307491	-0.0621228	-0.0528079	-0.112385	-0.401584	0.169475	-1.01396	-0.933272	-0.71807	-0.87477	-0.949064
HSPA1B	-1.38394	-1.45341	-1.23729	-1.35821	-1.02536	-0.821999	-0.838468	-0.865053	-0.84184	-1.03549	-0.916559	-0.976027	-1.00014	-0.0623897	-0.0842197	-0.131144	-0.117445	1.63714	0.642469	1.59135	0.760557	0.922748	0.221809	0.770813	0.381944	0.0287657	-0.0951232	-0.0197268	-0.240518	-0.468923	-0.51749	-1.3091	-1.15099	-1.72412	-1.37695	-1.32748
ADAMTS1	-1.39262	-1.42495	-1.19367	-1.33708	-1.19494	-0.290835	-0.624918	-0.491779	-0.469177	-0.37405	-0.554123	-0.464086	-0.000936007	0.00429654	-0.00562625	0.0258916	0.0843699	0.434584	0.635372	0.631511	0.458001	0.671291	0.462302	0.475358	0.36961	0.0433926	-0.144063	-0.0295493	-0.155662	0.104368	-0.174313	-1.17476	-0.612096	-0.98072	-1.16762	-1.16473
JUN	-1.21849	-1.25049	-1.36262	-1.2772	-1.03408	-0.527284	-0.702845	-0.726089	-0.652073	-0.664605	-0.680936	-0.67277	-0.772329	-0.0188734	-0.104194	-0.000152367	-0.0229839	1.4177	0.199489	1.42502	0.17321	1.3846	0.293899	1.15869	0.405885	0.0404389	-0.215408	0.0174704	-0.312304	-0.0926967	-0.0295072	-0.899822	-0.63225	-0.867656	-1.04127	-0.945957
TXNIP	-1.36569	-1.32411	-1.12352	-1.27111	-1.14152	-0.899108	-1.09021	-1.14529	-1.04487	-0.757124	-0.571432	-0.664278	-1.03315	-0.239352	-0.178556	-0.30294	-0.493941	0.618808	-0.134788	0.670208	0.468305	0.90981	0.0516328	0.635927	0.319116	0.0913601	-0.357335	-0.139345	-0.221851	-0.308633	0.109254	-1.14479	-0.568071	-0.675088	-0.712802	-0.719164
RP6-24A23.3	-1.37024	-1.1888	-1.20564	-1.25489	-1.30116	-0.268794	-0.407873	-0.48395	-0.386873	-0.46816	-0.3869	-0.42753	-0.366242	-0.0654445	-0.00105004	-0.0377078	-0.0307955	0.647403	0.273257	0.666076	0.0877084	0.465259	0.156597	0.649596	0.0374704	0.0237133	0.0617978	0.0630284	-0.148097	-0.339429	0.0723359	-0.954959	-0.413048	-0.705348	-0.918728	-0.814538
FAM84A	-1.37212	-1.18515	-1.18955	-1.24894	-1.41432	-0.266871	-0.559955	-0.492801	-0.439875	-0.124667	-0.0574977	-0.0910826	-0.0950536	-0.0139263	-0.120419	-0.0376737	-0.252045	0.505274	-0.000887213	0.653701	0.456804	0.286873	0.0228302	0.26356	0.0181067	-0.0384918	-0.0302082	-0.0213248	-0.197923	-0.278219	0.380291	-0.528522	-0.513597	-0.0544733	0.176863	-0.134924
ZNF711	-1.23649	-1.13541	-1.18671	-1.18621	-1.36846	-0.847267	-0.845372	-0.684962	-0.792533	-0.633194	-0.767808	-0.700501	-0.434679	0.0355604	0.00187147	-0.101256	0.0443352	0.529041	-0.0312628	0.615669	-0.0101125	1.09857	0.0118188	0.938727	0.00922334	0.0253202	-0.218362	-0.0950967	-0.356324	-0.298683	0.503982	-0.682353	-0.62808	-0.518521	-0.7276	-0.892981
RP6-24A23.8	-1.35239	-1.11226	-1.07839	-1.18102	-1.24263	-0.676703	-0.406573	-0.24827	-0.443849	-0.58018	-0.329412	-0.454796	-0.293769	0.1311	-0.0754977	-0.0421578	-0.108357	1.1238	0.519822	1.35505	0.378574	1.14748	0.59465	1.20072	0.592529	0.0701517	0.0604645	0.0890432	-0.161137	-0.563726	0.20146	-1.33539	-1.07398	-0.985941	-0.75509	-1.10404
KCTD12	-1.12012	-0.973558	-1.00951	-1.03439	-1.50893	-1.18061	-1.16519	-1.04858	-1.13146	-0.853371	-1.17174	-1.01255	-1.02186	-0.0279701	-0.0911882	-0.138801	-0.0331118	1.28358	0.375125	1.22031	0.249174	1.29767	0.184109	1.05831	0.123277	0.0775065	-0.247351	-0.0367132	-0.289629	-1.19182	-0.31888	-1.61426	-1.69609	-1.22131	-1.58272	-1.5785
PMAIP1	-0.991736	-1.05061	-1.0416	-1.02798	-0.776423	-0.69138	-0.613182	-0.460946	-0.588503	-0.245836	-0.418385	-0.33211	-0.085834	-0.0350712	-0.0524977	0.04275	0.0584257	0.0848576	0.0470605	0.103924	-0.157689	0.409646	0.175239	0.201527	0.0446548	0.0194216	-0.0898058	-0.0200656	-0.0766827	-0.242622	-0.123878	-0.881182	-0.940274	-0.512884	-0.658236	-0.760221
NDRG1	-1.05928	-1.11255	-0.889299	-1.02038	-1.71005	-1.08244	-1.21372	-1.06139	-1.11918	-1.02714	-1.377	-1.20207	-0.780412	0.025103	-0.271747	0.118153	0.0954403	1.74238	0.417651	1.70196	0.935829	1.48329	0.0835596	1.17695	0.324989	0.066744	-0.45264	-0.0338197	-0.229897	-0.892762	0.645578	-1.04147	-0.745843	-0.962766	-0.896931	-0.994454
RNF122	-0.90024	-0.767245	-1.08596	-0.917815	-0.64491	-0.561421	-0.621561	-0.571001	-0.584661	-0.308983	-0.433721	-0.371352	-0.638993	-0.0347581	-0.305146	0.247423	0.159701	1.17422	0.292175	1.20329	1.00995	0.509095	-0.103077	0.355526	0.138257	-0.213038	-0.535196	-0.0607803	-0.218959	-0.0709353	0.175283	-0.813363	-0.471817	-0.716523	-1.01018	-0.874851
ARRDC4	-1.0481	-0.859825	-0.791256	-0.899726	-0.966497	-0.632671	-0.626413	-0.574371	-0.611152	-0.152471	-0.0694869	-0.110979	-0.178784	-0.176222	-0.190031	-0.189348	-0.145522	0.101068	0.140643	0.391048	0.355629	0.615131	0.267054	0.561017	0.342646	-0.0172327	-0.0124422	-0.0832608	-0.0276627	-0.329129	0.19802	-0.804427	-0.120319	-0.0666067	-0.268522	-0.368439
ID4	-0.89897	-0.891531	-0.828156	-0.872885	-0.753033	-0.741519	-0.782502	-0.642583	-0.722201	-0.708184	-0.760386	-0.734285	-0.682073	-0.0381608	-0.134239	-0.205417	-0.126353	0.848216	0.130574	0.66131	-0.0386825	1.00676	0.249664	0.714853	0.0105342	0.132351	-0.175955	-0.0174087	-0.176972	-0.341708	0.105917	-1.046	-1.04703	-0.996036	-0.910619	-1.01834
RGS16	-0.843768	-0.905562	-0.648782	-0.799371	-0.888634	-0.253981	-0.172948	-0.244262	-0.22373	-0.263802	-0.502846	-0.383324	-0.0774891	-0.0102869	0.0306287	0.0824472	0.199515	0.693686	0.381426	0.77599	0.447589	0.54628	0.153963	0.506075	0.307336	0.146951	-0.171239	0.0293609	-0.164558	-0.0618562	-0.254922	-0.893506	-0.485659	-0.71445	-1.03964	-0.907323
ID2	-0.821474	-0.649753	-0.796309	-0.755845	-0.744836	-0.611658	-0.649833	-0.494048	-0.585179	-0.406011	-0.53382	-0.469915	-0.403698	0.0196359	0.0226036	-0.106057	-0.0651231	0.86621	0.198975	0.83432	0.359404	0.706189	0.111286	0.535214	0.0308309	0.050101	-0.208075	-0.0969392	-0.136017	-0.0775238	0.137348	-0.627406	-0.739231	-0.741362	-0.528744	-0.656536
INSIG1	-0.739038	-0.7849	-0.736278	-0.753406	-0.252855	-0.392107	-0.181483	-0.337392	-0.303661	-0.373828	-0.580851	-0.47734	0.259012	-0.0624407	-0.0247819	-0.0631187	0.214289	0.812546	-0.11774	0.784318	0.625528	-0.120324	0.124222	-0.0442102	-0.0372151	-0.0114071	0.00182122	-0.0149755	0.0380277	-0.547231	-0.225673	-0.708114	-0.143784	-0.597703	-0.815044	-0.622485
IRS2	-0.663236	-0.648525	-0.875624	-0.729128	-0.498821	-0.148965	-0.341917	-0.14587	-0.212251	-0.294758	-0.214367	-0.254562	-0.369954	-0.0219756	-0.0169153	-0.075109	-0.0208107	0.247075	0.237704	0.262786	-0.0832402	0.32517	0.162311	0.173882	0.0749905	0.063182	0.014339	0.0668145	-0.0104046	0.426216	-0.194131	-0.550624	-0.315613	-0.681316	-0.780552	-0.575841
TRIB1	-0.707873	-0.756912	-0.708538	-0.724441	-0.436926	0.168796	0.133244	0.153286	0.151776	0.303296	0.347221	0.325259	0.430776	-0.0221689	0.0289511	-0.0226617	0.0240956	-0.0739004	0.0967666	-0.00389977	0.0603903	-0.0813838	0.116366	-0.00385629	0.0597435	-0.128912	0.177376	-0.0362743	0.170278	0.0800344	0.261432	0.387556	0.464422	0.484254	0.472093	0.35444
ATF3	-0.705384	-0.682259	-0.784743	-0.724128	-0.633281	-0.0373662	-0.347421	-0.475101	-0.286629	-0.283519	-0.689771	-0.486645	-0.448227	-0.0872371	-0.108276	-0.0245399	0.0333058	0.332734	0.206196	0.335204	0.136775	1.03783	0.382703	0.658672	0.351688	0.218492	-0.26525	0.0461054	-0.230822	-0.153538	0.2311	-0.409071	-0.864566	-0.330603	-0.517895	-0.640603
GAS1	-0.520025	-0.754038	-0.85017	-0.708078	-0.53032	-0.345343	-0.321607	-0.290643	-0.319198	-0.260786	-0.233403	-0.247095	-0.403883	-0.0201442	-0.215572	0.0600802	0.11003	0.724393	0.132808	0.72707	0.229546	0.562268	0.0853979	0.323543	-0.0339602	0.0727545	-0.0379976	0.065978	-4.95201e-05	0.101602	0.261543	-0.301805	0.126574	-0.447879	-0.663565	-0.329551
DDX3X	-0.682192	-0.686986	-0.651069	-0.673416	-0.726145	-0.410584	-0.38058	-0.247266	-0.346143	-0.305525	-0.444398	-0.374961	-0.24031	-0.0231317	-0.0345563	-0.101926	0.0176179	0.0744395	0.0167381	0.0040009	-0.318309	0.495899	0.106506	0.368862	-0.133723	0.00590944	-0.107361	-0.036543	-0.0717335	0.00672824	0.0035507	-0.423839	-0.608828	-0.48035	-0.419921	-0.469905
SOX11	-0.640947	-0.628405	-0.735574	-0.668309	-0.742215	-0.296268	-0.428617	-0.123195	-0.282693	-0.222995	-0.303826	-0.26341	-0.262773	-0.0421172	0.0856401	-0.153227	-0.150451	0.779448	0.28856	0.963452	0.50819	0.465104	0.377516	0.513279	0.423878	-0.0488501	-0.0699988	-0.0293232	-0.085377	-0.496138	0.285883	-2.80462	-2.8121	-2.45685	-2.51645	-2.16532
DUSP1	-0.610151	-0.645606	-0.719296	-0.658351	-0.672464	-0.280112	-0.526874	-0.553047	-0.453345	-0.359775	-0.695288	-0.527531	-0.530379	-0.0760206	-0.0974443	0.0439034	-0.0651517	0.615038	0.0820985	0.453337	0.490753	0.471356	0.0439363	0.385927	0.154412	0.116205	-0.142852	0.106149	-0.0162969	0.377696	-0.115646	-0.773148	-1.17755	-0.992827	-1.08508	-0.969197
SAT1	-0.608386	-0.670503	-0.641074	-0.639988	-0.65325	-0.213404	-0.159499	-0.128525	-0.167143	0.00258522	-0.288936	-0.143175	0.351757	0.0271757	0.0170588	0.16169	0.127458	-0.464949	0.113478	-0.205723	0.198676	0.21557	0.198726	0.0881076	0.363691	0.137289	-0.0640828	0.0281879	0.0890632	0.117202	0.45195	0.109837	0.0717185	0.211952	0.259187	0.174096
TSC22D3	-0.68284	-0.68289	-0.551264	-0.638998	0.0777576	0.903298	0.863054	0.750423	0.838925	0.941853	0.567702	0.754778	1.48247	0.0156808	-0.060817	0.186241	0.250295	-1.15165	0.0990682	-0.709093	0.692367	-1.0213	0.0246978	-0.687854	0.167697	0.128336	0.401653	0.0970818	0.703704	-0.876556	-0.327538	1.15343	1.69236	1.14163	1.01579	1.1284
GADD45B	-0.53377	-0.699136	-0.666455	-0.63312	-0.62248	-0.206995	-0.48291	-0.317157	-0.335687	-0.554446	-0.520852	-0.537649	-0.722244	-0.0108857	-0.0706959	-0.18566	-0.161793	0.181509	-0.0367802	0.171162	-0.601036	0.250548	-0.0249002	0.051125	-0.189793	0.135383	0.029757	0.218536	0.044967	-0.0383833	-0.0442754	0.154293	-0.130371	0.0125879	0.0450742	0.202886
SOX4	-0.608677	-0.67569	-0.585777	-0.623381	-0.57049	-0.335837	-0.525358	-0.392745	-0.41798	-0.31528	-0.455386	-0.385333	-0.383482	-0.0716098	-0.0638531	-0.0601836	-0.0232534	0.547169	0.141533	0.743651	0.493175	0.524644	0.136557	0.385048	0.230619	0.0282681	-0.192665	-0.068413	-0.172212	-0.124442	-0.0237858	-0.545564	-0.176899	-0.453998	-0.638179	-0.533891
IDI2-AS1	-0.664226	-0.597298	-0.597807	-0.619777	-0.455007	-0.60845	-0.619742	-0.740611	-0.656268	-0.844849	-1.01645	-0.930651	-0.516464	-0.0962077	-0.150398	-0.21994	-0.0393599	0.718946	-0.138826	0.482422	-0.0555418	0.177379	0.118346	0.127186	-0.022756	0.126403	-0.205827	-0.0447369	-0.192156	-0.974982	-0.392534	-1.19627	-0.852554	-1.3869	-1.26034	-1.19295
KLHL15	-0.590882	-0.593607	-0.670514	-0.618334	-0.530635	-0.508115	-0.417228	-0.259398	-0.394913	-0.235316	-0.339586	-0.287451	-0.299368	-0.010574	-0.0839689	-0.173031	-0.0610649	0.275469	-0.0764273	0.292036	-0.168696	0.63845	0.138702	0.544748	-0.0398967	-0.0813397	-0.0630413	-0.013751	-0.146896	-0.311662	0.115458	-0.48155	-0.639384	-0.327326	-0.372168	-0.480057
IDI1	-0.62336	-0.588211	-0.642584	-0.618052	-0.356273	-0.646668	-0.526442	-0.59591	-0.589674	-0.839295	-1.10706	-0.973176	-0.511913	-0.0431949	-0.109092	-0.24912	-0.0305141	0.75234	-0.159786	0.548212	0.146621	0.255345	0.136496	0.25899	-0.000782601	0.0745593	-0.196672	-0.0504656	-0.175445	-1.0053	-0.339836	-1.18206	-1.01508	-1.29167	-1.24191	-1.2096
HEY1	-0.638418	-0.474146	-0.735964	-0.616176	-0.504097	-0.652864	-0.440291	-0.39348	-0.495545	-0.273742	-0.258408	-0.266075	-0.238923	0.0155021	-0.062912	-0.0546005	0.041397	0.472645	0.211191	0.440319	0.31141	0.339401	0.256968	0.229682	0.208246	0.157657	-0.0303678	0.0853725	-0.0807319	-0.12616	0.0615611	-0.445476	-0.233522	-0.212625	-0.187848	-0.271895
ZCCHC12	-0.653339	-0.646638	-0.544543	-0.61484	-0.991167	-2.51201	-2.29158	-2.34657	-2.38339	-2.01284	-2.05666	-2.03475	-1.94141	-0.0632185	0.0793211	-0.0474348	0.117005	2.35193	0.617705	2.02268	-0.246589	2.83337	0.161389	2.26697	-0.52069	0.198631	-0.457452	-0.0733967	-0.468391	-1.25289	0.612411	-2.6011	-2.70498	-2.28084	-2.22357	-2.31307
DDIT4	-0.525572	-0.741489	-0.563719	-0.61026	-0.606983	-0.296471	-0.316251	-0.686315	-0.433013	-0.390219	-1.06619	-0.728206	-0.456982	-0.0223755	-0.136376	-0.0870896	0.0450108	1.32326	0.384773	1.35337	1.00493	0.399905	0.111634	0.394973	0.400838	-0.142467	-0.270901	-0.191123	-0.230843	-1.10911	-0.0574579	-1.23888	-0.311166	-1.0913	-1.37894	-1.21263
RP11-442H21.2	-0.567495	-0.740676	-0.507946	-0.605373	-0.649784	-0.301266	-0.286172	-0.682216	-0.423218	-0.417029	-1.12009	-0.768559	-0.440104	-0.0283177	-0.125371	-0.109494	0.0159066	1.22246	0.370753	1.32238	1.03689	0.378097	0.110547	0.331918	0.493007	-0.10033	-0.274625	-0.201618	-0.232087	-1.12163	-0.0528809	-1.17071	-0.35994	-1.07411	-1.35908	-1.19809
NRARP	-0.544348	-0.638582	-0.604178	-0.595703	-0.566945	-0.49304	-0.482902	-0.409939	-0.46196	-0.453916	-0.362183	-0.408049	-0.568408	-0.107159	-0.112318	-0.154288	0.00327317	0.639049	0.46972	0.761478	0.235136	0.600602	0.223374	0.451009	0.257071	0.0203548	-0.148532	0.0210363	-0.186899	-0.565279	-0.0362517	-0.988433	-0.585795	-1.21015	-1.25258	-1.00382
TSPYL2	-0.605616	-0.70753	-0.455058	-0.589401	-0.828333	-0.446856	-0.471022	-0.36809	-0.428656	-0.309179	-0.447078	-0.378129	-0.328574	-0.0644474	0.0506686	0.146462	0.188863	0.570794	0.166667	0.557883	0.442574	0.734668	0.18131	0.491172	0.440563	0.0877875	-0.28295	-0.0736012	-0.307502	-0.649636	0.285791	-0.647208	-0.35898	-0.587037	-0.652619	-0.683505
CTD-2636A23.2	-0.579843	-0.617849	-0.566616	-0.588103	-0.56775	-0.646656	-0.626975	-0.684768	-0.6528	-0.852684	-1.09861	-0.975648	-0.490091	-0.096802	0.0271588	-0.231899	0.0179676	0.838349	-0.119789	0.765809	0.167015	0.41167	0.148506	0.404241	0.0819737	0.00378345	-0.214693	-0.00550189	-0.218865	-0.668227	-0.0119434	-1.08606	-1.1021	-1.15922	-1.20629	-1.11466
SLC7A11	-0.303036	-0.583743	-0.406924	-0.431234	-0.456096	-0.515874	-0.541333	-0.907446	-0.654884	-0.695729	-1.24755	-0.97164	-0.863791	-0.0550516	0.170488	0.0049652	0.0700487	0.762942	0.16115	0.880296	-0.0853728	1.19219	0.351062	1.08628	0.205159	0.273195	-0.549222	-0.134635	-0.552785	-1.41387	0.514908	-0.373375	-0.460087	-0.360722	-0.661913	-0.734973
HMGCS1	-0.580988	-0.649367	-0.519666	-0.58334	-0.541553	-0.685842	-0.551286	-0.717945	-0.651691	-0.896563	-0.977893	-0.937228	-0.577117	-0.054038	-0.0192797	-0.278823	0.00142856	0.842045	-0.13283	0.772287	0.0768103	0.493621	0.118299	0.399702	-0.101286	0.0219856	-0.281852	-0.11333	-0.251594	-0.635432	0.0245937	-1.12531	-0.952465	-1.215	-1.25443	-1.11075
SLC7A5	-0.181231	-0.219282	-0.234725	-0.211746	-0.429364	-0.473388	-0.569882	-0.753134	-0.598801	-0.821311	-0.954613	-0.887962	-1.06213	0.036497	0.0118519	0.0529503	-0.0114616	0.64666	0.381942	0.801966	-0.393322	1.29429	0.299815	0.997095	0.0229077	0.0553404	-0.197331	-0.0214279	-0.295153	-0.7173	-0.00241463	-1.23488	-1.25255	-1.38309	-1.38114	-1.28509
HSP90AA1	-0.12306	-0.13401	-0.0454851	-0.100852	-0.138711	-0.638715	-0.57051	-0.558829	-0.589351	-0.50576	-0.649675	-0.577718	-0.591281	-0.0146578	-0.00854418	-0.195921	-0.0591972	0.409138	0.0390139	0.260018	-0.193202	0.473346	0.11315	0.308347	-0.141827	0.0260637	-0.209252	-0.108578	-0.208694	-0.331223	-0.00107339	-0.19888	-0.570197	-0.434288	-0.34619	-0.337944
KCNC3	-0.149079	-0.296533	-0.0906582	-0.178757	-0.628873	-0.534725	-0.5428	-0.686042	-0.587856	-0.617922	-0.405315	-0.511618	-0.791666	-0.191195	-0.0546688	0.00949005	-0.00463515	0.123332	0.0477965	-0.0186741	-0.480883	0.375124	-0.0882953	0.308571	-0.0898011	0.217263	0.0675871	0.102656	-0.100884	0.325866	0.254798	0.424648	0.401204	0.0034854	-0.370287	0.0772656
MYOM2	-0.464723	-0.319955	-0.239034	-0.341237	-1.02838	-0.805962	-0.493639	-0.462743	-0.587448	-0.40989	-0.46441	-0.43715	-0.0208115	0.109023	0.0750449	0.0420107	-0.312346	-0.568417	-0.25359	0.0945863	0.436965	0.578192	-0.127999	0.514525	0.935551	0.426094	-0.533216	0.162687	-0.127488	-0.909769	-1.90499	-2.02513	-1.17772	-2.11366	-2.08941	-1.86651
EPHX2	0.107985	0.0793378	0.297139	0.161487	0.393328	0.775591	0.586893	0.401	0.587828	0.631392	0.508646	0.570019	0.671679	0.133018	0.0406188	0.248448	0.0241627	-0.73158	0.0796152	-0.316022	0.361033	-0.682148	-0.0407415	-0.403809	0.119355	0.218023	0.291782	-0.0165901	0.355979	0.187335	-0.375986	0.206545	1.0058	0.679344	0.537655	0.596274
RPS6KL1	0.129565	0.318452	0.160659	0.202892	0.175138	0.809399	0.468755	0.502676	0.59361	0.391782	0.443287	0.417535	0.323348	-0.0120156	0.0239292	0.219423	-0.069022	-1.07626	-0.0954658	-0.835348	-0.569234	-0.448266	-0.0369357	-0.398208	0.13786	-0.0112638	0.0865589	-0.00818077	0.0221723	0.0187896	0.201597	1.05226	1.05184	0.800068	0.967352	0.981227
FNDC10	0.116071	-0.0229643	-0.0087272	0.0281264	-0.0350148	0.684725	0.574808	0.545248	0.601594	0.527801	0.926871	0.727336	0.868675	0.126573	0.0919767	0.420783	0.148286	-0.913119	0.0879458	-0.629366	0.0723573	-0.767378	-0.233984	-0.484091	0.326136	-0.177587	0.300283	0.0930378	0.308505	-0.210172	-0.298452	0.636283	1.50913	0.83386	0.741877	0.933284
PCYOX1L	0.0518914	0.00540089	0.232812	0.0967016	0.211133	0.693258	0.588285	0.527923	0.603155	0.567233	0.615383	0.591308	0.639738	-0.035004	0.0535244	0.0645576	-0.0468149	-0.395457	-0.032171	-0.588927	0.214734	-0.644752	-0.0653342	-0.374152	0.268639	-0.0314474	0.0649634	-0.0521782	0.134975	-0.307888	0.0311776	0.365927	0.668982	0.55425	0.487027	0.570197
SIPA1	0.142024	0.24774	-0.0111655	0.126199	0.0660219	0.820336	0.571442	0.421113	0.604297	0.391061	0.820808	0.605934	0.478595	0.08563	0.143699	0.181881	0.00526218	-0.0568289	-0.0529045	-0.0465492	0.135609	-0.751732	-0.186327	-0.496432	0.00562305	-0.0441549	0.360869	0.184091	0.322662	0.191287	-0.0513191	0.38048	0.707007	0.193363	0.494728	0.409512
HOXA11-AS1_2	0.138241	0.0876453	0.0442445	0.0900435	0.0207376	0.728135	0.669577	0.420785	0.606165	0.757384	0.75692	0.757152	0.965354	0.0064135	-0.030885	0.0911808	-0.00563207	-0.263885	0.109016	-0.14837	0.389055	-0.890292	-0.0631932	-0.693531	0.0166717	-0.183763	0.318142	-0.142051	0.552193	0.978093	0.449553	1.56554	1.62394	1.50192	1.37377	1.48579
CNTNAP1	0.202652	0.123084	0.0535387	0.126425	0.332347	0.760341	0.541955	0.520079	0.607459	0.616885	0.795723	0.706304	0.749622	0.069958	0.174489	0.279135	0.0748307	-0.648936	-0.00737929	-0.328459	0.249146	-0.891497	-0.150686	-0.483936	0.100613	-0.095948	0.375144	0.116096	0.391369	-0.184056	-0.158799	0.790065	1.1443	0.619597	0.709484	0.810946
LTBP2	-0.049472	-0.248843	0.152463	-0.0486172	0.221432	0.587028	0.558107	0.677243	0.60746	0.812629	1.02466	0.918644	0.938956	-0.194368	0.0606241	0.367765	0.0619333	-0.774461	-0.280179	-0.669706	0.264912	-0.521052	-0.251436	-0.314438	0.330193	-0.103586	-0.0386622	-0.0808815	0.169428	-0.1469	-0.0818663	0.998407	1.25747	1.31889	1.08215	1.09664
ALDOC	0.0765491	-0.499937	-0.145364	-0.189584	-0.0834122	0.853335	0.477893	0.507434	0.612888	0.494569	-0.0118446	0.241362	0.467219	-0.125524	-0.250163	-0.0732835	0.113203	-0.366476	0.0816521	-0.109081	1.05581	-0.717851	-0.245126	-0.589244	0.26698	-0.0552027	0.0859237	0.00223446	0.353964	-0.125761	-0.0426465	0.704773	1.52335	1.0211	0.372677	0.755506
CA5B	-0.272028	-0.252834	-0.138884	-0.221248	-0.0530302	0.611116	0.456621	0.775507	0.614415	1.14977	0.955986	1.05288	1.14334	-0.0334044	0.0594695	0.0558304	-0.0376141	-1.43432	-0.295167	-1.47076	-0.104359	-1.29391	-0.201581	-0.80742	-0.112488	0.0877335	0.194917	0.0935748	0.407425	0.741297	-0.236131	1.34607	1.28055	1.53215	1.43574	1.34092
NDRG4	0.0759389	0.0123158	-0.0648161	0.00781286	0.0303512	0.743983	0.57756	0.522072	0.614538	0.603237	0.631331	0.617284	0.764565	-0.001652	-0.0732375	0.280744	0.132817	-0.506909	-0.255371	-0.415203	0.0924613	-0.818477	-0.0763771	-0.614921	0.240693	-0.0364011	0.239195	0.00532497	0.388199	0.0661474	0.0962855	0.899372	1.00786	0.675711	0.6993	0.882892
RP11-174O3.3	0.215039	0.248933	-0.0540553	0.136639	0.124118	0.749731	0.542889	0.55406	0.61556	0.555806	0.749438	0.652622	0.487362	0.11488	0.0943028	-0.0188536	-0.273097	-0.605626	-0.0296746	-0.381438	-0.176326	-0.423771	-0.157161	-0.442674	-0.144166	-0.217206	0.286774	-0.00585536	0.134711	0.643998	0.0696764	0.21801	-0.0146838	0.315884	0.786787	0.380549
FEZ1	-0.210498	0.03533	0.145802	-0.00978863	-0.135083	0.742022	0.662462	0.444575	0.616353	0.810884	1.0253	0.918095	1.51326	-0.0362683	-0.193839	0.290156	0.162174	-0.862683	-0.14808	-0.708537	0.409357	-0.953256	-0.122721	-0.551005	0.307426	0.101948	0.144822	0.190636	0.5174	0.274971	-0.0476966	0.670171	1.47262	0.936236	0.825381	0.845114
FAXDC2	0.0673883	0.179215	-0.136156	0.0368157	0.202067	0.737837	0.49562	0.619209	0.617555	0.728225	0.847359	0.787792	0.950878	-0.17016	0.101391	0.2814	0.208526	-0.409317	-0.182133	-0.221612	0.318523	-0.377055	-0.101399	-0.255352	0.115365	0.188454	0.0716141	0.196753	0.237288	0.102773	-0.0258109	0.714272	1.29644	0.980091	0.976474	0.997074
RP1-170O19.14	-0.221696	-0.288631	-0.290963	-0.267096	0.0171399	0.827078	0.534688	0.502104	0.62129	0.543649	0.705067	0.624358	0.637689	0.00563266	0.152998	-0.0355652	-0.110242	-0.433183	0.0749173	-0.144579	0.266247	-0.553411	0.0176487	-0.344812	0.151031	-0.187687	0.606095	0.114225	0.601232	0.785384	0.61639	1.49534	1.71673	1.55696	1.55358	1.50963
MRC2	0.0748037	0.132004	0.157683	0.121497	0.208809	0.684088	0.728318	0.453114	0.62184	0.603781	0.9437	0.773741	1.11857	-0.0280967	0.0696665	0.58847	0.162132	-0.370843	-0.00988239	-0.123196	0.349531	-0.852213	-0.230248	-0.515018	0.165201	-0.286225	0.584751	0.201787	0.723927	-0.472126	-0.35569	0.0271767	0.448491	0.126934	0.294436	0.446225
EDA2R	-0.06948	0.0160523	-0.219261	-0.0908964	0.0456648	0.677913	0.576052	0.619736	0.624567	1.03975	0.980838	1.0103	0.960082	-0.079639	0.120499	-0.185292	-0.0332542	-0.248301	-0.0941736	-0.440294	0.268719	-0.495382	-0.138183	-0.228547	-0.0241246	-0.0180575	0.159189	-0.0551754	0.194481	0.37638	0.56844	0.87297	1.04341	1.39815	1.02336	1.05616
ZDHHC12	0.309037	0.313467	0.252713	0.291739	0.317608	0.860165	0.631054	0.390697	0.627305	0.436178	0.737781	0.58698	0.685495	-0.0384428	0.0233002	0.14307	0.111089	-0.338884	-0.0738193	-0.519129	0.0267517	-0.774469	-0.193606	-0.650676	-0.0131034	-0.0792155	0.22346	0.0522295	0.216996	0.549386	-0.276455	0.424795	0.878544	0.450998	0.655757	0.625925
SEPT5	0.072611	-0.0484968	-0.00951822	0.00486533	-0.167587	0.799204	0.616622	0.478879	0.631568	0.531541	0.611844	0.571692	0.839361	0.0114908	0.178039	0.350933	0.124698	-0.627468	0.0217769	-0.602018	0.210619	-0.528578	-0.137078	-0.237689	0.412665	0.11827	0.216336	0.0760794	0.361513	-0.144431	-0.143771	-0.414974	0.656349	0.310304	0.00510342	0.179485
MMP2	0.175218	-0.112408	0.158642	0.0738173	0.048783	0.667103	0.642736	0.595285	0.635041	0.784784	0.931691	0.858237	1.27585	0.136035	0.124865	0.259545	0.179484	-0.62987	-0.314391	-0.533489	0.281732	-0.770077	-0.273085	-0.651772	0.105394	-0.586942	0.0101455	-0.0957665	0.393629	0.502168	0.123963	-0.0124956	0.752157	0.295819	-0.118789	0.301722
PLEKHB1	0.11104	-0.0728919	-0.254006	-0.0719523	0.176778	0.696507	0.596137	0.614936	0.63586	0.454194	0.871494	0.662844	0.818899	0.0272734	0.0514642	0.250385	0.0935058	-0.315756	-0.108317	-0.0880724	0.756285	-0.529644	-0.441466	-0.39071	0.0602848	-0.0590212	0.150006	-0.106245	0.250269	0.844522	0.225049	0.339379	0.740647	0.838109	0.682085	0.681567
MAP4K2	0.177933	-0.0120344	0.0996453	0.0885145	0.279059	0.830901	0.585553	0.497321	0.637925	0.474346	0.674178	0.574262	0.591934	-0.0314125	0.132177	0.327349	-0.0462748	-0.299195	-0.194173	-0.212103	0.19076	-0.508116	-0.0731069	-0.361078	0.1561	-0.176696	0.134292	-0.0382533	0.211597	0.358738	0.0518628	0.587738	0.732468	0.373577	0.462471	0.503154
COL6A2	0.0188237	0.00949005	-0.0588263	-0.0101709	-0.0178059	0.76557	0.700725	0.45023	0.638842	0.746628	1.03472	0.890674	1.42655	-0.0379516	0.0759585	0.332844	0.150532	-0.976373	-0.0807513	-0.968846	-0.0114403	-1.39847	-0.267309	-0.792609	0.136163	-0.216467	0.411002	0.133062	0.547471	-0.0164831	-0.491095	1.46317	2.12025	1.51336	1.73658	1.58416
COL14A1	-0.120798	0.141201	0.0466232	0.0223422	0.00794255	0.648901	0.639927	0.634241	0.641023	0.712479	0.82263	0.767554	1.00467	-0.0835608	0.14064	-0.0324178	0.109414	-1.41085	-0.217367	-0.921401	0.0508364	-1.13026	-0.209991	-0.654667	0.00941878	-0.118399	0.341724	0.233511	0.564863	1.51543	-0.883707	1.49088	1.58558	1.80861	1.5183	1.70198
THSD4	-0.00765859	0.148655	-0.00390993	0.0456956	0.294532	0.71797	0.679215	0.52694	0.641375	0.756824	0.980585	0.868705	0.82615	0.00428629	-0.0454044	0.152198	0.16833	-0.62404	-0.0497238	-0.595024	0.213914	-0.50025	-0.228884	-0.395606	0.0607283	-0.173911	-0.00833712	-0.11518	0.112652	0.297993	-0.327098	0.540395	0.898782	1.05954	0.478584	0.739199
PIEZO2	0.094698	0.0533815	-0.151796	-0.00123871	0.14764	0.563347	0.627273	0.739639	0.643419	0.813397	1.00636	0.909879	1.19755	0.0779322	0.203797	0.128222	0.0168895	-1.14544	-0.0146496	-0.853266	0.148791	-0.899415	0.166051	-0.656918	0.116431	-0.190547	0.144454	-0.0949512	0.120025	0.145029	-0.858568	0.563204	0.460403	0.702104	0.49756	0.474479
GPX3	0.0595435	0.0452611	0.193764	0.0995229	0.367746	0.653903	0.797296	0.480823	0.644007	0.743505	0.93475	0.839128	1.03155	0.0442366	0.0237506	0.107026	0.0107993	-0.825669	-0.214453	-0.810945	0.10542	-1.04503	-0.192089	-0.822326	-0.0395741	-0.0770293	0.451578	0.0379016	0.737006	0.346336	-0.175717	1.71364	1.66133	1.86023	1.81182	2.0648
SH3D21	0.187853	0.0164301	-0.257833	-0.0178502	0.122825	0.561346	0.668195	0.711455	0.646999	0.902931	0.981785	0.942358	0.850941	0.0365472	-0.0946347	-0.0629604	0.0894542	-0.750063	-0.0428507	-0.644653	0.0407269	-0.916214	-0.0843149	-0.566651	0.0987204	0.0597718	0.294244	0.0898539	0.4193	0.0601541	-0.449092	0.806049	0.733588	0.733325	0.79105	0.729591
CCDC80	-0.136091	-0.276475	0.196517	-0.0720163	0.412085	0.585536	0.65672	0.699596	0.647284	0.707934	0.814341	0.761138	0.859055	-0.0933767	0.070041	0.233097	0.32118	-0.559391	-0.343969	-0.500845	0.624305	-0.916357	-0.159644	-0.464258	0.155776	-0.12961	0.038736	0.0168772	0.445447	0.853159	-0.293776	0.0381254	-0.125227	-0.0663039	-0.362466	-0.233796
ATHL1	0.0404888	0.000756534	0.0160377	0.0190943	0.127764	0.699248	0.63988	0.61029	0.649806	0.595763	0.877949	0.736856	0.769503	0.0163444	0.0774566	0.38983	0.134214	-0.333445	0.0182285	-0.27724	-0.0575235	-0.529207	0.00746892	-0.226162	0.482342	0.0191672	0.154116	0.119314	0.281492	-0.107005	-0.0906049	-0.160654	0.542997	0.183627	0.310156	0.219573
MYLK	-0.0213386	0.00551209	-0.0469487	-0.0209251	0.100627	0.765234	0.667378	0.52687	0.653161	0.78089	1.07928	0.930083	1.13402	-0.0974542	0.201401	0.253027	0.233413	-0.245242	-0.0622488	-0.507797	0.279579	-0.573393	-0.0335254	-0.293902	0.2527	-0.0981926	0.239255	-0.0933296	0.230375	0.0511214	0.104448	0.496747	0.766856	0.878888	0.622436	0.697693
KLF7	0.152342	0.551443	0.181141	0.294975	0.383048	0.780964	0.618118	0.563116	0.654066	1.03553	0.700804	0.868168	1.2964	0.0320969	0.0950025	0.0540818	0.228395	-0.337833	-0.106288	-0.226565	0.551695	-0.186861	0.235513	-0.197149	0.172158	-0.216672	0.751721	0.16044	0.614888	0.630607	0.235722	1.08533	1.4039	1.40062	1.25782	1.03535
AMOTL2	0.356439	0.2454	0.215891	0.272577	0.346019	0.662713	0.672565	0.629882	0.655053	0.464253	0.385535	0.424894	0.040779	0.0295254	-0.111813	0.101997	-0.421396	-1.06868	-0.204097	-1.34754	-1.45234	-0.502536	-0.110517	-0.516808	-0.618402	0.125366	0.338337	0.144481	-0.0154459	0.627466	0.0729623	-0.195529	-1.50691	-0.260851	0.724821	-0.174163
PAOX	-0.157938	0.169913	0.155153	0.0557093	0.176967	0.798104	0.713219	0.456553	0.655959	0.724786	0.826696	0.775741	0.445621	0.347105	0.155906	0.0080559	-0.236336	-0.410906	0.0900879	-0.639576	0.355056	-0.91378	-0.0933477	-0.298032	0.263089	0.0776964	0.161168	0.00290053	0.243358	-0.0311543	-0.158867	-0.157994	0.733404	0.663262	0.410279	0.32999
TM7SF2	-0.0194392	0.17522	0.0378311	0.0645374	0.213141	0.708359	0.775254	0.496215	0.659943	0.607151	0.859155	0.733153	0.732336	-0.0376721	0.0788814	0.144767	0.0944721	-0.210822	-0.125061	-0.225045	0.320097	-0.825587	-0.215088	-0.553317	0.257855	0.0665987	0.240333	0.0451003	0.309223	-0.229951	-0.184816	0.27372	0.786171	0.416391	0.275131	0.442329
TP53I3	0.0821272	-0.114547	0.213833	0.0604711	-0.0262314	0.498496	0.937962	0.552852	0.663103	0.720825	0.914099	0.817462	0.786895	0.0199468	0.122727	0.0318616	-0.05312	-0.173972	-0.190682	-0.22389	0.0351544	-0.314184	-0.0636839	-0.276924	0.275909	-0.109425	0.0375793	0.0479592	0.133204	0.893398	0.339377	0.742818	0.989815	1.07018	1.0307	0.966307
FXYD6	0.0893053	0.214412	-0.14555	0.0527224	0.274502	0.72533	0.617877	0.655347	0.666185	0.657359	1.03767	0.847513	0.962984	0.0348468	-0.0466713	0.312003	0.262264	-0.501571	-0.298187	-0.671341	0.389444	-1.02378	-0.278123	-0.72594	0.152463	-0.128499	0.10313	-0.292824	0.32397	-0.309772	-0.519928	-0.0624092	0.675134	0.0177785	-0.0176566	0.325536
TP53INP1	0.131949	-0.0864434	0.294393	0.1133	0.499008	0.542832	0.494695	0.969587	0.669038	0.844071	0.872021	0.858046	0.81626	-0.0244314	-0.0416163	-0.0843479	-0.0180314	-0.315917	-0.38344	-0.451056	0.16853	-0.643166	-0.208422	-0.330692	-0.0761735	-0.0558593	0.170531	0.239662	0.325676	0.406177	0.607349	1.37274	1.45513	1.42113	1.40462	1.36311
TMEM54	0.0979692	-0.0284759	0.313085	0.127526	0.478936	0.75681	0.763189	0.503156	0.674385	0.543355	1.09792	0.820636	0.908828	-0.238233	-0.0147775	0.483612	0.0667495	-0.217809	0.0505299	-0.519949	0.396043	-0.773212	-0.149714	-0.63025	-0.00927815	0.213177	0.457393	0.302719	0.606107	0.841642	0.186434	1.39146	1.71443	1.22248	1.36307	1.35563
SMARCA1	-0.040057	0.0618257	0.00637716	0.00938196	0.00291694	0.633908	0.663561	0.755879	0.684449	0.955131	0.849659	0.902395	1.42982	0.00996594	0.0892468	0.138319	0.142218	-1.27168	-0.463529	-1.29757	0.22591	-1.18008	-0.339937	-0.766825	-0.077413	-0.105166	0.178006	-0.116657	0.453695	0.728225	-0.0153435	0.827715	1.03035	1.14549	0.907775	0.930746
LAMA2	-0.127895	-0.0784152	0.327599	0.0404294	-0.0999279	0.596719	0.778729	0.678281	0.684576	0.656164	0.77411	0.715137	1.2777	-0.0428779	0.117528	0.0432888	0.0993318	-0.149583	0.00456612	0.250259	0.556539	-0.241095	-0.110312	-0.0504313	0.247805	-0.0475402	0.202969	-0.175282	0.495661	1.31999	0.99654	2.07793	1.70734	2.42721	2.27108	2.65868
MYRF	0.0362359	0.111468	0.0105889	0.0527642	-0.00308834	0.984213	0.612132	0.460416	0.685587	0.448711	0.964598	0.706654	1.07878	-0.235019	-0.0566164	0.277836	0.375866	-0.32149	0.180044	-0.402016	0.621935	-0.435441	-0.144631	-0.530536	0.154448	-0.146481	0.210303	0.0307356	0.219565	0.267262	-0.565415	0.644794	1.41863	0.566502	0.63316	0.726759
KLHDC9	0.39433	0.35049	0.154923	0.299914	0.505165	0.964104	0.613558	0.48479	0.687484	0.924357	0.732769	0.828563	0.785171	0.0405557	0.195054	0.0211445	0.000550457	-0.53993	0.00650748	-0.426396	0.397404	-0.526992	-0.0848614	-0.526104	0.530703	0.150159	0.296041	-0.12845	0.532547	0.604568	-0.143605	0.898157	1.41289	1.60756	0.860741	1.24973
DFNA5	0.0169706	-0.315893	-0.104649	-0.134524	0.453606	0.734837	0.671648	0.666795	0.691093	0.652426	0.602544	0.627485	0.865642	-0.0656955	-0.00398001	0.300995	0.0399855	-0.604578	0.0737161	-0.460786	0.291998	-0.719889	-0.086283	-0.577193	0.167835	0.0785819	0.475202	0.206643	0.472828	0.792742	0.0731443	1.04599	1.19197	1.04889	0.847843	0.926976
PTPN6	0.0661888	0.194481	-0.0197522	0.0803058	0.272922	0.711077	0.794022	0.581719	0.695606	0.581449	0.411432	0.496441	0.796681	-0.0406434	0.0154772	0.198137	0.106442	-0.199	-0.124618	-0.0435532	0.105208	-0.490834	-0.024593	-0.460908	0.222913	0.0835293	0.165659	0.116041	0.438947	0.531009	-0.716636	0.439555	0.925202	0.744625	0.645534	0.935149
SEZ6L2	-0.0232347	0.0172159	-0.0554366	-0.0204851	0.261653	0.789049	0.818862	0.484654	0.697522	0.920672	0.993526	0.957099	1.02213	-0.0564535	0.0246483	0.126746	0.0231382	-0.741564	-0.15009	-0.591218	0.190897	-0.667498	-0.219139	-0.532131	0.14741	-0.114645	0.462862	0.14036	0.698045	0.0934729	0.37075	1.63811	2.00804	1.91515	1.49923	1.8318
YPEL3	0.275546	0.242371	-0.234109	0.0946024	0.281463	0.837014	0.568502	0.689021	0.698179	0.284944	0.736112	0.510528	0.68914	0.0857156	0.0665678	0.177734	0.199218	-0.393983	-0.244221	-0.358911	0.47301	-0.558059	-0.464989	-0.5091	-0.01834	0.0885877	0.218296	0.130835	0.346345	0.506499	0.398377	0.974766	1.26447	0.872092	0.724067	0.937688
SYNGR3	0.088228	0.270277	-0.61536	-0.0856184	0.120062	0.898447	0.832323	0.38237	0.70438	0.647503	0.534489	0.590996	0.824965	0.174527	-0.0853654	0.31073	0.200372	-0.373994	-0.78583	-0.268397	0.291391	-0.573925	0.024841	-0.416624	0.151281	-0.0269332	0.386997	0.312083	0.735946	0.177749	-0.429202	0.272145	0.639336	0.433293	0.393619	0.558912
NES	-0.057655	-0.194231	0.302801	0.0169716	-0.0347382	0.715443	0.779012	0.634216	0.709557	0.717868	0.986179	0.852024	0.753821	-0.0827072	0.101624	0.142307	0.22743	-1.23287	-0.300657	-1.02138	0.329053	-0.993271	-0.171692	-0.608456	0.169639	-0.00561916	0.135765	-0.0202321	0.299744	0.580367	-0.48594	0.733067	0.787446	0.742858	0.378704	0.708749
SYT17	-0.313866	-0.332023	0	-0.322945	-0.104351	0.919769	0.713937	0.501739	0.711815	1.00186	1.00454	1.0032	1.68668	0.219427	0.112729	0.37493	0.217129	-0.429461	-0.152533	-0.486722	0.391017	-1.48308	-0.390504	-0.808804	0.153995	-0.540545	0.695904	-0.137288	0.922688	-0.262148	-0.446599	1.42741	2.19632	1.65276	1.58198	1.76803
IFI27L2	0.0307176	0.0205293	-0.279629	-0.0761274	0.174702	0.654047	0.933559	0.555032	0.714213	0.560217	0.734996	0.647607	0.568676	0.0564294	0.0493172	0.165494	0.0566164	-0.427826	-0.0695389	-0.330189	0.042703	-0.819671	-0.271742	-0.885627	-0.0216196	0.123169	0.240646	0.314943	0.307458	0.0497383	-0.0165139	0.763305	1.18387	0.851282	0.778337	0.942485
MME	0.0293334	-0.124748	-0.178881	-0.0914319	0.171903	0.731312	0.689065	0.727258	0.715878	1.00707	0.885064	0.946068	1.17514	-0.0728883	0.029178	0.127919	-0.108772	-0.60395	-0.366031	-0.704798	0.386098	-1.13087	-0.202089	-0.373466	0.0526337	-0.260908	0.396638	-0.171013	0.575627	-0.279381	0.394354	0.921292	0.960024	1.35347	1.3426	1.10636
HAAO	0.241529	0.291321	0.346474	0.293108	0.410555	0.942783	0.58174	0.653763	0.726095	0.810813	0.999883	0.905348	0.875499	-0.0730219	-0.0468918	0.139452	0.0386314	0.0578901	0.0637817	-0.0109526	0.30476	-0.560175	-0.0899223	-0.231654	0.366932	-0.0139976	0.11708	0.16863	0.324362	-0.00291678	0.178224	0.702272	1.44078	1.1466	1.07604	1.12421
PRODH	0.100194	-0.0441592	0.0600605	0.0386985	-0.382215	0.7862	0.66087	0.746952	0.731341	0.566631	0.899133	0.732882	0.758422	-0.0239393	0.00626515	0.142327	-0.0843095	-0.503143	0.0814095	-0.510489	0.134775	-0.796528	-0.205199	-0.52891	0.541069	-0.0315304	0.0835128	0.0977356	0.186878	-1.10242	0.0703205	-0.244456	0.560163	0.263655	0.30853	0.361383
DERL3	0.0475258	0.0246377	-0.0713179	0.000281835	-0.0867264	0.845878	0.758571	0.596198	0.733549	0.758043	0.975255	0.866649	0.799825	0.0309992	-0.12668	0.0744332	-0.212945	-0.210131	-0.01837	-0.443762	0.184141	-0.743852	-0.071304	-0.614107	0.145164	0.00604435	0.284864	0.00194586	0.224882	-1.00645	-0.469163	-0.72732	0.235163	-0.0112703	-0.0105789	-0.129853
SPEN	-0.245334	-0.192494	-0.17187	-0.203233	0.0177183	0.654125	0.72852	0.851753	0.744799	1.01728	1.12476	1.07102	0.916823	-0.00119011	0.0451679	-0.0510788	0.0270337	-1.18576	0.0535087	-0.89816	-0.322802	-0.820562	0.0518259	-0.435788	-0.0860727	-0.124283	0.536458	0.0844899	0.532393	0.206955	-0.421259	0.891793	0.670844	0.801568	0.808255	0.804696
SCN4B	0.0664105	0.107959	-0.219984	-0.0152049	0.028125	0.933858	0.574782	0.742261	0.750301	1.16516	1.22411	1.19464	1.46304	-0.152657	0.146678	0.0178392	0.416311	-0.627247	-0.227603	-0.495104	0.441087	-1.03092	-0.390093	-0.796342	0.457048	-0.0327928	0.124672	0.150321	0.569392	-0.902669	-0.213636	0.771891	1.80833	1.31704	0.313196	1.0198
FBLIM1	0.319367	0.127054	0.797689	0.414703	-0.0635747	0.719919	0.788772	0.747126	0.751939	1.06283	1.35363	1.20823	1.68048	-0.139712	0.162832	0.394751	0.425956	-1.07793	-0.160229	-1.19032	0.267226	-1.03437	-0.0571258	-0.687282	-0.104072	0.383656	0.333519	0.576319	0.996407	1.56992	-0.272398	1.37173	1.48211	1.83663	1.50786	1.5781
NFATC4	0.0737092	-0.116321	0.0325834	-0.00334273	0.347107	0.786198	0.893055	0.577491	0.752248	0.763743	0.684522	0.724132	1.10689	0.00394138	-0.032862	0.230752	0.299748	-0.489976	-0.0825516	-0.17865	1.12539	-1.27259	-0.0179551	-0.703824	0.352531	0.181298	0.223793	0.325056	0.678867	-0.00648002	0.207706	0.747058	1.25568	0.85864	0.579926	0.853604
TMEM59L	0.193787	0.0112892	-0.327519	-0.0408142	0.150108	0.988245	0.639042	0.689019	0.772102	1.18124	1.29433	1.23779	1.64529	-0.0127961	0.134559	0.323347	0.113157	-1.10822	-0.450525	-1.09299	-0.0561026	-1.35352	-0.303656	-1.04613	0.134816	-0.325115	0.235993	0.0849436	0.586404	0.490458	0.0832383	1.46932	1.82109	1.52568	1.60951	1.58116
MATN2	0.0293144	0.0213745	0.20977	0.0868196	0.0618018	1.00374	0.639017	0.677654	0.773469	0.813284	1.02605	0.919666	1.07554	-0.0162551	0.135917	0.099189	0.0464161	-0.872614	-0.197687	-0.853718	0.0330185	-0.913012	-0.331706	-0.697226	0.238048	-0.410764	-0.010237	-0.224013	0.301435	0.701827	-0.242599	1.70837	1.81211	1.89727	1.69507	1.81287
ENHO	0.349024	0.187219	0.080611	0.205618	0.312275	1.01756	0.859924	0.455135	0.777538	0.65693	0.775171	0.716051	0.661767	-0.0651793	-0.0854205	0.354251	0.263715	-0.517039	-0.177275	-0.413687	0.204493	-0.831424	-0.158889	-0.775756	0.345688	0.109679	0.355517	0.140468	0.278548	-0.334741	-0.0101536	0.258574	1.02157	0.256488	0.162305	0.288863
LMNTD2	-0.107682	0.110973	-0.0321783	-0.00962902	-0.0816911	0.908576	0.867609	0.57604	0.784075	0.845274	1.2281	1.03669	0.902979	-0.242806	0.109783	0.300984	0.00165725	-0.598478	-0.184811	-0.325532	-0.190014	-0.515799	-0.221905	-0.403623	0.574556	-0.0267848	0.259192	0.0168942	0.227628	0.416486	0.121643	0.931884	1.35387	0.987577	1.09017	1.00218
NOTCH3	0.143989	0.0378826	0.00218429	0.061352	0.181352	0.931518	0.812961	0.644975	0.796485	0.754385	1.02148	0.887931	1.15418	-0.123511	0.0174747	0.375641	0.261698	-0.568355	0.0520843	-0.539758	0.402309	-1.46145	-0.159452	-0.785294	0.157746	-0.265175	0.46599	0.144487	0.515385	0.0979076	-0.154446	0.453058	1.01994	0.265946	0.487727	0.546304
OGDHL	0.229476	0.179223	-0.032272	0.125475	0.381996	0.909313	0.787731	0.692457	0.7965	0.882474	1.12062	1.00155	0.986004	0.00545605	0.174177	0.300636	0.0853808	-0.944876	-0.103617	-0.912996	0.0380419	-0.820036	-0.200508	-0.472991	0.298717	-0.00393658	0.514364	0.0411778	0.30646	-0.0531604	-0.101029	0.73094	1.19123	0.957582	0.656952	0.84522
UBE2L6	-0.121078	0.164157	0.28301	0.108696	0.0553797	1.13625	0.544435	0.713803	0.798164	0.78969	0.8414	0.815545	1.51683	0.195066	-0.0985439	0.514613	0.213623	-0.772194	0.127876	-1.12059	0.293425	-1.05142	-0.0157757	-0.568805	0.312347	-0.267465	-0.0947181	0.0429842	0.488384	0.8031	-0.0708239	1.18705	2.02027	1.13586	0.969924	1.22399
TGFB1I1	0.248363	0.0104614	0.282953	0.180592	0.178587	0.982703	0.849102	0.565684	0.799163	0.751636	1.083	0.917317	1.32774	-0.105408	-0.0110183	0.243777	0.245643	-0.860357	-0.168825	-1.11686	-0.111258	-1.32277	-0.427924	-0.948891	0.0300873	0.225479	0.569103	0.445742	1.12715	0.430386	-0.0958647	1.39516	1.68031	1.64255	1.16819	1.61548
SLC22A17	0.0137263	-0.27545	-0.0264268	-0.0960501	0.0263045	0.931422	0.764619	0.786805	0.827616	0.822504	1.09566	0.959084	1.2299	0.0561533	0.0366261	0.155452	0.0967012	-0.548144	-0.0847116	-0.794638	-0.0705544	-1.05543	-0.0935883	-0.863358	0.13774	-0.200111	0.481687	0.160651	0.671667	0.0716467	-0.039047	1.14933	1.51436	1.14602	1.0474	1.24873
CSPG4	-0.00176348	0.228587	-0.0149994	0.070608	0.473244	0.996024	0.729045	0.780653	0.835241	1.22488	1.50158	1.36323	1.40072	-0.228088	0.561241	0.43759	0.339293	-1.43255	-0.289771	-1.01143	-0.0272561	-1.40052	-0.300143	-1.12769	0.119932	0.164967	0.590046	0.342045	0.566808	0.278553	-0.383292	1.12449	1.25425	1.19814	0.714585	1.15312
RRAS	-0.0363652	0.0662602	0.185183	0.0716926	-0.372289	1.10187	0.770841	0.656438	0.843049	0.627026	0.625199	0.626112	0.758092	-0.086638	0.163967	0.488802	0.198149	-0.270373	-0.20194	-0.402116	0.319403	-0.772795	-0.12501	-0.579613	0.282872	0.0196313	0.492423	0.246159	0.649999	0.531961	-0.0820671	0.835353	1.30649	0.948824	0.85871	0.972054
ORAI3	-0.108815	-0.058286	-0.0411298	-0.0694103	0.259145	1.0594	0.703129	0.776256	0.846263	0.909649	1.00901	0.959329	1.1323	-0.0490012	-0.0531557	0.277321	0.138608	-0.704513	-0.366265	-0.467209	-0.00383289	-0.815059	-0.228589	-0.576327	0.365193	-0.084342	0.343111	-0.156647	0.403831	0.124121	-0.345586	1.10246	1.76586	1.25191	0.964099	1.24534
EHBP1L1	0.0572444	-0.187796	0.507687	0.125712	-0.255722	0.862744	0.831796	0.852289	0.848943	1.05881	1.26747	1.16314	1.20685	-0.000649701	0.181265	0.386072	0.214182	-0.536131	-0.432934	-0.643189	0.556386	-1.18773	-0.32345	-0.901187	-0.0541586	0.224848	0.67913	0.471997	0.991186	1.27843	0.00413287	1.79639	1.71378	1.8501	1.57314	1.77442
SPATA18	-0.134504	0.127043	0.41225	0.13493	0.140547	0.805512	0.890952	0.873887	0.856783	1.34379	1.1264	1.23509	1.34337	0.00673944	0.00590299	-0.0708462	-0.00332784	-0.899012	-0.337299	-0.695326	0.322466	-0.848071	-0.188888	-0.575866	0.142264	0.0873834	0.211753	0.152615	0.276858	-0.70952	0.00187478	0.451293	1.01487	1.43704	1.01993	0.987519
SLC2A10	-0.254407	0.0941593	0	-0.0801239	0.293269	0.822063	0.844644	0.924344	0.863684	1.06274	0.958623	1.01068	1.21604	-0.0369151	0.279739	0.14161	0.257249	-0.999201	-0.358359	-0.992502	-0.0265819	-1.33797	-0.023698	-0.804031	0.0572294	-0.335331	0.567648	-0.0103187	0.521782	0.507908	-0.514164	0.894392	1.31935	1.86989	1.1718	1.56903
MAP2	-0.135264	0.00927657	-0.125046	-0.0836779	0.242306	0.92175	0.813062	0.913257	0.882689	1.17228	1.56653	1.3694	1.54279	-0.321637	-0.0313207	0.291287	0.124824	-1.52069	-0.644183	-1.41749	-0.196009	-0.767195	0.12922	-0.384378	0.0361813	-0.413488	0.214325	-0.0471333	0.42371	0.0711037	-0.651789	0.881305	0.809107	1.42755	1.05183	0.91389
SULT1A1	-0.0255233	-0.0474248	0	-0.0364741	0.204251	1.16638	0.704	0.805252	0.891877	1.24194	1.04321	1.14257	1.37442	0.00536181	0.0617751	0.071116	0.0149256	-1.33876	-0.168556	-1.37421	0.748784	-1.71634	-0.285896	-0.899633	0.108318	0.205391	0.212598	0.565858	0.701551	-0.415275	-1.53771	0.843788	1.73746	1.32899	1.28254	1.6025
AL049829.1	0.0529718	-0.136554	-0.0183673	-0.0339833	0.160321	1.02187	0.945371	0.739526	0.902257	0.832776	1.0929	0.96284	1.20408	0.0102123	-0.0378583	0.193979	0.100209	-0.511236	-0.1031	-0.642548	-0.0445841	-1.18769	-0.139534	-0.992437	0.0471265	-0.129806	0.494712	0.0490828	0.607686	0.0265495	-0.0583578	1.15587	1.59827	1.13703	1.05756	1.28289
LRP1	-0.0594001	0.183259	0.193506	0.105788	0.317104	0.882045	0.971007	0.928805	0.927286	1.12758	1.21537	1.17147	1.34499	0.00175618	0.213887	-0.0603083	0.175404	-0.961041	0.209566	-0.610899	0.455253	-0.979607	-0.317731	-0.502488	0.487514	-0.135152	0.121592	0.114901	0.277537	0.463779	-0.221678	1.31684	1.35756	1.26524	1.20749	1.20927
ABTB1	-0.149394	-0.0112661	-0.0412851	-0.0673152	0.139225	1.15648	0.950693	0.687717	0.931629	0.617703	0.957279	0.787491	0.865236	-0.112762	0.175109	0.283202	0.100031	-0.518729	-0.452622	-0.91992	0.0908821	-0.670018	-0.140108	-0.473422	0.524205	0.181226	0.132861	0.145177	0.535599	0.463236	-0.183743	0.816906	1.45669	0.821587	0.88219	0.936094
NOXA1	0.0287104	-0.17609	-0.0978878	-0.0817559	0.211375	1.23244	0.8662	0.742567	0.94707	0.77409	1.06955	0.921818	0.744293	-0.141928	0.147787	0.398993	0.267697	-0.305359	-0.152905	-0.401507	-0.173975	-0.73333	-0.153266	-0.30598	0.477498	-0.275765	0.427458	0.126566	0.263492	0.70512	0.371473	1.01516	1.99482	1.10809	0.924183	1.1837
EFEMP2	0.0987685	0.181102	0	0.139935	-0.186613	0.839171	1.1523	0.900507	0.963992	1.2832	1.57079	1.42699	1.68733	0.179279	0.115746	0.3777	0.143229	-0.593831	0.127867	-0.313574	0.32303	-0.795141	-0.381351	-0.850756	0.279856	0	0	0	1.40492	0.818107	-0.575402	0.213716	0.589737	1.09801	0.889954	1.0383
RAB26	0.264716	0.331998	0.196519	0.264411	-0.00544437	1.1412	0.873926	0.911324	0.975482	1.26124	1.17955	1.2204	1.20713	0.130794	0.242373	0.213506	0.112004	-0.12914	-0.457862	-0.195124	0.653191	-0.67996	-0.0631929	-0.289697	0.775335	0.115276	0.558275	0.0787039	0.566173	0.409557	-0.513533	0.434386	0.952439	0.775445	0.446149	0.728177
SLC22A18	0.282514	0.465636	0.00177707	0.249976	0.181542	1.22666	1.12779	0.650325	1.00159	0.564844	1.30488	0.93486	1.18081	0.0172233	0.237945	0.467808	0.215582	-0.253011	-0.164407	-0.599442	0.336628	-0.786077	-0.334903	-0.425275	0.53527	0.309618	0.315402	0.255816	0.623294	0.420871	-0.0196256	0.97367	1.55379	1.139	0.979761	1.16733
SLIT3	0.0416154	0.0247848	0.11914	0.0618468	-0.227971	1.04275	1.18944	0.782621	1.00494	0.912379	1.31461	1.1135	1.22807	-0.00216069	0.119943	0.232292	0.240571	-0.541309	-0.158651	-1.04226	0.407904	-1.01391	-0.348739	-0.434631	0.357423	-0.294016	0.0853204	0.0513091	0.223946	0.538401	-0.186413	0.973722	2.12039	1.42537	1.06945	1.33286
NACAD	0.117996	0.28634	0.11367	0.172669	0.246625	1.2937	1.02418	0.81195	1.04328	0.700302	1.24971	0.975004	1.18948	0.0613276	-0.110022	0.294802	0.175633	-1.02229	-0.146459	-0.852551	0.169177	-1.50129	-0.197283	-0.986184	-0.0435714	-0.15296	0.168984	0.091028	0.397527	0.841317	-0.0276225	1.69415	1.97068	1.11043	1.43768	1.54451
CLIP3	0.215295	0.147202	0.106198	0.156232	0.330201	1.09084	0.849044	1.20511	1.04833	1.16	1.22145	1.19072	1.13264	-0.113054	0.107793	0.246972	0.107743	-0.887008	-0.373665	-0.890306	0.0985935	-1.53415	-0.576863	-0.962137	-0.114589	-0.249198	0.1659	0.08023	0.461688	0.919329	0.117218	1.52117	1.68146	1.36936	1.2818	1.45875
ACTA2-AS1	-0.0172265	0.00560223	0.253342	0.0805726	0.108337	1.12738	1.14111	0.962271	1.07692	1.32201	1.62015	1.47108	1.52537	0.00999769	-0.164329	0.0294935	-0.132473	-0.231174	0.651955	-0.263394	0.70894	-0.64591	-0.15782	-0.675835	0.278722	-0.0223966	0.0494112	-0.127953	0.273674	0.0978656	0.434365	1.11884	1.8602	1.83521	1.45742	1.42933
APOE	0.0919262	0.255996	-0.137691	0.0700771	0.0130872	1.33017	0.918816	1.03718	1.09539	1.74327	2.08792	1.91559	2.21484	-0.0223973	0.00480536	0.394202	0.268824	-1.94163	-0.378707	-2.00885	-0.297793	-2.12642	-0.414656	-1.36773	-0.098555	-0.290969	0.0793548	-0.154675	0.814978	0.99282	0.0130274	3.34808	3.73135	3.2586	2.97513	3.41024
ACTA2	0.0527426	-0.118603	-0.0721179	-0.0459927	0.030528	1.30079	1.02807	1.04212	1.12366	1.25004	1.77948	1.51476	1.48707	0.0326174	0.0256788	0.115584	-0.0174182	-0.529901	0.373973	-0.393811	0.475507	-0.80378	-0.139747	-0.743918	0.284718	0.14927	0.0519242	0.121855	0.254705	0.221787	0.359955	1.16263	2.09264	1.76333	1.34578	1.44757
ITGB4	-0.170224	0.292413	0	0.0610945	-0.270336	1.32205	1.50188	0.662732	1.16222	0.89203	1.73823	1.31513	1.52816	-0.00722189	0.170898	0.483129	0.197559	-1.58729	-0.319021	-1.34511	0.0679235	-1.21615	-0.382971	-0.768181	0.0517168	-0.0480729	0.303704	0.182921	0.640623	-0.400037	-0.418167	1.55137	2.09616	1.40911	1.64698	1.73483
DKK3	-0.122068	0.0462994	0	-0.0378844	1.13745	1.18375	1.30362	1.04886	1.17874	1.33203	1.7319	1.53197	1.73529	-0.344487	0.325199	0.314319	0.320753	-0.448084	-0.595096	-1.18506	0.815337	-1.45759	-0.427762	-1.22815	0.171434	-0.34586	0.252719	-0.351103	0.73752	0.414095	-0.731911	1.22725	1.45317	1.63185	1.03044	1.31276
MYO15B	0.145012	-0.103196	0.232771	0.0915292	0.0348876	1.34144	1.09217	1.15753	1.19705	1.2754	1.55523	1.41532	1.24214	0.14412	0.233131	0.308025	-0.0646496	-1.22754	-0.159371	-0.775186	0.0119526	-0.586555	-0.33911	-0.422659	0.625391	0.4577	0.211503	0.214165	0.42123	0.105347	0.366867	1.57781	2.27188	1.86914	1.75627	1.76692
PTP4A3	-0.0147315	0.0675011	-0.473055	-0.140095	0.0478135	1.65741	1.13883	0.847432	1.21456	0.697279	1.14639	0.921835	1.19609	-0.0628179	0.220728	0.353107	0.173651	-0.889237	-0.156603	-0.688877	-0.329685	-0.741425	-0.365904	-0.446706	0.272773	0.178056	0.0269504	-0.0332454	0.133949	0.0137291	0.0578976	1.16417	2.59389	1.73034	1.63913	1.71936
PCSK9	0.37743	0.359909	0.709181	0.482173	1.03669	1.15133	1.56262	0.973571	1.22917	0.84733	0.82384	0.835585	1.461	-0.154794	-0.308819	-0.151597	0.118556	-1.19363	0.0896898	-1.32687	0.385705	-1.24061	-0.210942	-1.23354	0.127503	0.251913	0.549965	0.572409	0.858676	-0.932108	-2.2315	-1.2517	-0.269652	-1.3425	-2.0142	-0.744916
SCUBE1	0.159061	-0.235859	-0.102407	-0.0597352	-0.23669	1.4096	1.19519	1.18246	1.26242	1.3127	1.49794	1.40532	1.56801	-0.0997628	0.24657	0.327266	0.279888	-1.26605	-0.395497	-0.921554	0.569885	-1.06798	-0.720787	-0.480355	0.49246	-0.314569	0.27903	-0.0348331	0.484864	0.128755	-0.173863	1.19941	2.42112	1.49099	0.908604	1.38993
COL3A1	-0.235175	0.202198	0.046244	0.00442205	0.0975168	1.79128	1.42771	1.03059	1.41653	1.7145	1.60853	1.66152	1.74823	0.0397272	0.323078	0.563701	0.473239	-0.842315	-0.0771316	-0.560231	0.96303	-0.803066	-0.17925	-0.450646	0.338575	-0.595057	0.133426	-0.0914277	0.633198	0.199759	0.821861	0.808439	1.26889	1.22685	0.911515	0.946488
PIGZ	0	0.440639	0	0.440639	-0.100529	2.25842	1.19332	0.83418	1.42864	1.0788	1.04889	1.06385	1.16611	0.0798052	-0.256341	0.236541	0.00259215	-1.21221	-0.356811	-0.379517	0.219801	-1.22448	-0.169229	-0.455634	0.12538	-0.167768	0.314285	0.125742	0.0566724	0.0294651	0	0.776456	2.65407	1.44399	0.997945	1.25787
OLFML3	0	0	0	0	0	1.84778	1.54835	1.54176	1.64596	1.6242	1.87543	1.74982	1.50085	0	0	0	0	0	0	0	0	0	0	0	0	0	0	0	0.819358	0	0	0	0	-0.321393	-0.76899	-0.545192
INPP5D	0	0	0	0	0	1.84922	1.59428	1.52094	1.65481	1.99411	2.43508	2.2146	1.84035	0.42933	0.027863	-0.164371	0.288944	0	0	0	0	-0.475839	-0.450911	-0.63652	0.838506	0	0	0	0	0	0	0.705747	1.80152	1.83881	0.821364	1.23231
CHAC1	-0.239483	-0.437414	-0.314481	-0.330459	-0.0533333	0.0572415	-0.421563	-1.47551	-0.613277	-0.656292	-1.53684	-1.09657	-0.651446	-0.0490836	-0.0598724	0.358796	-0.00660511	1.02508	-0.170477	0.760619	-0.474236	1.3194	0.194712	0.879703	0.154149	0.1895	-0.550142	-0.181117	-0.570019	-1.39339	0.569895	-0.0402499	0.715933	-0.357303	-0.531231	-0.376901
GPR50	-0.648536	-0.353355	-0.523543	-0.508478	-0.923248	-0.664475	-0.617045	-0.999858	-0.760459	-1.14258	-0.981934	-1.06226	-0.719479	0.084284	-0.0703381	-0.299128	-0.0306992	2.1176	0.641315	1.95002	-0.306012	3.93882	0.166733	3.062	0.345375	0.446219	-0.0767408	0.307482	-0.119408	0.45596	0.547466	-0.119062	0.195659	0.783227	0.165875	0.435091
RP11-728G15.1	0.000720823	0.0795346	-0.0245963	0.018553	-0.416276	-0.254827	0.0683862	-0.609836	-0.265426	-1.17939	-0.805199	-0.992296	-0.106047	0.442821	0.226619	-0.461444	0.13325	-0.0572313	0.133406	0.231844	-0.202073	0.435276	-0.0342786	0.111378	0.241511	-0.0784344	-0.156344	0.135964	-0.055556	-0.148605	0.258429	0.0688391	0.276119	-0.484604	-0.263993	-0.199082
RP4-536B24.2	-0.104967	-0.227065	-0.137061	-0.156364	-0.355914	-0.393585	-0.583506	-0.818134	-0.598408	-0.846094	-1.01784	-0.931965	-1.08682	-0.0821123	0.0332341	-0.0688135	-0.0877214	0.790824	0.549129	0.814394	-0.334406	1.24972	0.316009	1.0855	-0.0215866	-0.092065	-0.238186	-0.0218723	-0.407897	-0.63943	0.187071	-1.00102	-1.4558	-1.20282	-1.16515	-1.19653
CCND1	-0.465447	-0.501882	-0.351912	-0.439747	-0.69066	-0.578362	-0.607569	-0.567292	-0.584408	-0.735743	-0.689259	-0.712501	-1.29765	0.0115596	0.0503385	-0.224489	0.475116	1.87635	1.01112	2.21434	0.445614	2.23714	0.400681	1.87055	0.417594	-0.0233348	-0.160517	-0.0152611	-0.372289	-0.530973	0.112373	-2.42566	-2.1268	-2.1937	-3.10269	-2.50979
ASNS	-0.108842	-0.131592	-0.0402576	-0.093564	-0.0662622	-0.335777	-0.244281	-0.652089	-0.410716	-0.471519	-0.8949	-0.683209	-0.54861	-0.0078469	0.0540983	0.0920917	0.026571	0.317052	0.0961656	0.430184	-0.220643	0.735647	0.09128	0.454567	0.0545817	0.0383004	-0.354145	-0.154076	-0.246914	-0.311726	0.363377	-0.183546	-0.15259	-0.33897	-0.390815	-0.371995
STC2	-0.42132	-0.561582	-0.373369	-0.45209	-0.679649	-0.215046	-0.336625	-0.586733	-0.379468	-0.249125	-1.08504	-0.667081	-0.375597	0.0227047	-0.156702	0.0424722	0.0441053	0.813282	0.326283	0.925996	0.755094	0.921149	0.40222	0.741825	0.53913	0.0734408	-0.308517	-0.161607	-0.275376	-0.918074	0.349066	-0.361817	0.156156	-0.0998343	-0.416831	-0.344065
OLMALINC	-0.0621661	-0.0444178	-0.117788	-0.0747905	-0.055105	-0.0456506	-0.152685	-0.473062	-0.223799	-0.516142	-0.807133	-0.661638	-0.376308	0.0329838	-0.0830979	-0.0501291	0.0764965	0.895427	-0.0539404	1.00604	0.57632	-0.313922	-0.0415804	-0.14253	0.14137	0.0473345	0.155934	0.154481	0.0270261	-0.388088	0.0952255	-0.723687	-0.287451	-0.975901	-1.03385	-0.875479
SLC1A5	-0.364625	-0.321749	-0.353894	-0.346756	-0.477946	-0.483522	-0.500642	-0.656582	-0.546915	-0.64872	-0.62445	-0.636585	-0.694697	0.0283126	0.0238256	0.00960863	0.00232855	0.565587	0.183893	0.504867	-0.19336	0.768661	0.17966	0.542192	0.110931	0.146238	-0.106695	0.0739053	-0.157835	-0.319552	-0.0426066	-0.631073	-0.561475	-0.734167	-0.673098	-0.649555
CTB-147N14.6	-0.404087	-0.330083	-0.280639	-0.33827	-0.504972	-0.38341	-0.485733	-0.66305	-0.510731	-0.646509	-0.622661	-0.634585	-0.739026	-0.0380688	-0.0197027	0.00368722	-0.0217079	0.474353	0.18651	0.464361	-0.251656	0.682867	0.138755	0.561061	-0.00181456	0.0806236	-0.144041	0.0164005	-0.21654	-0.357132	-0.0925659	-0.684914	-0.495936	-0.781157	-0.697058	-0.630701
IFRD1	-0.193334	-0.127789	-0.123495	-0.148206	-0.146571	-0.405535	-0.389696	-0.531182	-0.442137	-0.451714	-0.808285	-0.63	-0.582436	0.112954	-0.0291881	0.0517458	-0.0331171	0.373688	0.161517	0.436397	0.0234706	0.562826	0.1616	0.465116	-0.042974	0.0539318	-0.219205	-0.0152616	-0.185819	-0.192235	0.0455777	-0.466437	-0.498056	-0.512818	-0.526692	-0.532884
PDE4A	-0.0890776	-0.157402	-0.266539	-0.171006	-0.505195	-0.574831	-0.466741	-0.472382	-0.504651	-0.618025	-0.636482	-0.627253	-0.808703	0.135928	-0.152554	-0.0221315	-0.167552	1.88572	0.509907	2.01198	0.970835	0.795668	0.0613006	0.586961	-0.0187732	0.0268035	-0.18673	-0.0514281	-0.160969	-0.474197	-0.150894	-2.16753	-1.7437	-2.26648	-1.56187	-1.73804
CHORDC1	-0.0662985	-0.0487332	-0.15756	-0.0908638	-0.225295	-0.518728	-0.406429	-0.358908	-0.428022	-0.51372	-0.703682	-0.608701	-0.6064	0.0164736	-0.0992457	-0.198377	-0.128864	0.888074	0.244105	0.898111	0.410766	0.508994	0.0995386	0.390731	-0.246707	-0.0103038	-0.0768975	-0.0426614	-0.0897202	0.0168418	0.0318832	-0.576912	-1.06717	-0.850323	-0.571471	-0.709054
SLC1A3	-0.176376	-0.1676	-0.129937	-0.157971	-0.322088	-0.448116	-0.480225	-0.448392	-0.458911	-0.5291	-0.684353	-0.606727	-0.619464	-0.00234682	-0.0704554	-0.139486	-0.0321218	1.02658	0.296847	1.04027	0.432032	0.754954	0.233508	0.651473	0.160641	-0.0520671	-0.13535	-0.0219545	-0.136414	-0.0436192	0.185928	-0.910322	-1.08401	-0.844826	-0.784103	-0.794773
HOXC8	-0.103268	-0.130219	0.0368873	-0.0655329	-0.449874	-0.404324	-0.159474	-0.24366	-0.269152	-0.671477	-0.525714	-0.598595	-0.52377	-0.154979	-0.0779813	-0.0702337	-0.0288843	0.670267	0.0458685	0.562626	-0.267414	0.685318	0.173727	0.438699	0.183242	0.17907	-0.330337	-0.084247	-0.132291	-0.0733051	-0.0510994	-0.866233	-0.958649	-1.26367	-0.978239	-1.00583
RP11-613M10.6	-0.258598	0.0790908	-0.199483	-0.12633	-0.439095	-0.404237	-0.336034	-0.199098	-0.313123	-0.573093	-0.610498	-0.591796	-0.470133	-0.136955	0.0556113	-0.247072	0.10943	0.492813	-0.0035054	0.468218	0.104119	0.374092	0.159696	0.166284	0.0638816	0.0214877	-0.094497	0.181041	-0.126071	-0.48199	0.331538	-0.298508	-0.722374	-0.400942	-0.191222	-0.33597
H1F0	-0.432808	-0.497673	-0.505528	-0.47867	-0.304469	-0.530884	-0.314659	-0.506747	-0.450763	-0.532755	-0.637868	-0.585311	-0.528252	0.0231761	-0.0175819	-0.0313783	0.060668	0.432863	-0.262434	0.415075	0.0194605	0.327258	-0.167878	0.137013	-0.0191505	0.139403	-0.0741959	0.00236547	-0.00729042	-0.822434	-0.253018	-1.38815	-1.15788	-1.30931	-1.5159	-1.27374
PCOLCE	0.190969	0.164479	-0.0480252	0.102474	0.139225	0.631026	0.587344	0.399542	0.539304	0.55046	0.622076	0.586268	0.701048	-0.109715	0.139335	0.520202	0.309584	-0.672934	0.171723	-0.486612	0.416323	-0.729087	-0.0802233	-0.47918	0.382145	-0.140803	0.223763	0.0217591	0.341154	-0.172256	-0.152281	-0.52756	0.12933	-0.454117	-0.558812	-0.2602
VCAN-AS1	-0.112682	-0.00953493	0.0902021	-0.0106717	-0.0270152	0.519681	0.543356	0.461939	0.508325	0.661158	0.512541	0.586849	0.85378	0.19359	0.145324	0.0710956	0.0122095	-0.572085	0.166628	-0.195038	0.321593	-0.400032	0.116972	-0.170329	0.600515	-0.171504	0.134633	-0.109185	0.187488	-0.125735	0.0290897	0.276023	0.423699	0.609445	0.476177	0.471568
PHLDA3	-0.106901	-0.114726	0.155637	-0.0219967	0.181756	0.413108	0.533571	0.325273	0.423984	0.376334	0.798947	0.587641	0.426102	-0.021459	-0.0830134	-0.00660692	-0.0306781	0.0887396	0.00378173	0.0939893	0.338827	-0.154417	0.102487	-0.275399	0.147831	0.0614635	0.0538595	0.0208397	-0.0430912	-0.115965	-0.0897219	0.107785	0.61925	0.248056	0.358967	0.283353
HPCAL4	-0.04929	0.00673929	0.0321001	-0.00348354	0.181786	0.351246	0.338102	0.268698	0.319349	0.671603	0.504631	0.588117	0.734031	0.0119912	-0.198489	0.153135	0.271267	-0.833792	-0.0775302	-1.23797	-0.217015	-0.688858	-0.159731	-0.548891	-0.0659513	0.127739	0.121905	0.145469	0.501555	0.212548	-0.0414529	0.753496	0.756643	0.732311	0.307702	0.488378
VCAN	0.0329269	0.0119216	-0.0136209	0.0104092	0.129248	0.36562	0.552044	0.60035	0.506005	0.603277	0.575009	0.589143	0.769875	0.0539815	0.219234	0.0522171	0.199878	-0.666101	0.1351	-0.295138	0.167733	-0.467939	0.0517738	-0.109868	0.390249	-0.112567	0.155108	-0.062159	0.161714	-0.187129	-0.0133112	0.355114	0.411678	0.534712	0.240786	0.405973
GPR137C	0.19154	0.284675	-0.00860484	0.15587	0.179644	0.281765	0.277156	0.473137	0.344019	0.505003	0.682183	0.593593	0.671677	-0.0423053	-0.179583	0.0582773	-0.0740835	-0.412752	0.0578642	-0.411099	0.0766729	-0.670911	0.0483006	-0.29861	0.144956	-0.0475773	0.12075	-0.13409	0.229662	0.143449	0.215857	1.00517	0.584653	0.821049	1.10354	0.940835
APLP1	0.0645904	0.0991723	0.128339	0.0973673	0.0640179	0.625414	0.730853	0.264569	0.540279	0.731177	0.458146	0.594662	0.810637	-0.214102	-0.0818232	0.158887	0.0908549	-0.700224	-0.0727864	-0.477536	0.246368	-0.818714	-0.114105	-0.357093	0.0614425	0.0347178	0.26259	-0.0784773	0.345078	0.192598	0.105102	0.303169	0.682743	0.406605	-0.0163066	0.235898
RNF213	-0.0644618	0.127306	0.147549	0.0701313	0.323488	0.46871	0.490652	0.530476	0.496613	0.570743	0.618781	0.594762	0.585861	0.0847439	0.197119	0.0182191	0.12862	-0.725688	0.23152	-0.0899194	0.387263	-0.253236	0.0164595	-0.0959966	0.233174	-0.0178101	0.057468	0.0927659	0.0536378	-0.0895192	0.0340877	1.10552	0.763046	0.980509	0.830652	0.797358
PXDN	0.112935	0.0535989	0.0569488	0.0744941	0.0502538	0.422517	0.359222	0.312291	0.364677	0.510656	0.678955	0.594806	1.04331	0.0717499	0.0167472	0.0947162	0.0847192	-0.672323	-0.0754865	-0.531936	0.0847039	-1.0696	-0.179617	-0.578344	0.0562559	-0.106057	0.379713	0.0740994	0.391859	0.502642	-0.0364388	0.747835	1.19746	1.08614	1.15337	0.895131
FMNL1	0.0646066	0.163786	0.236401	0.154931	-0.278004	0.638348	0.541426	0.55273	0.577501	0.621557	0.571129	0.596343	0.669111	0.172373	0.092046	0.493588	-0.12126	-0.52294	-0.143792	-0.125256	0.0823489	-0.371096	0.0583494	0.0973849	0.448202	0.353967	0.299044	0.29615	0.353502	0.59349	0.0619284	0.592058	1.16049	0.829412	0.947328	0.853628
IPP	0.189678	0.0824002	0.223825	0.165301	0.188999	0.389667	0.287081	0.391799	0.356182	0.582111	0.610785	0.596448	0.493714	-0.0366601	0.118304	-0.0342108	-0.014145	-0.640999	-0.227766	-0.723348	-0.139606	-0.325372	0.0610143	-0.272864	-0.0649622	-0.129729	-0.0417003	-0.0846185	-0.0365576	-0.111126	-0.262088	0.346693	0.532337	0.66235	0.487378	0.382985
HOXA11	-0.0272167	-0.164629	-0.00297011	-0.0649385	0.124513	0.55032	0.435603	0.471075	0.485666	0.569674	0.624728	0.597201	0.499728	0.0730024	0.109084	0.252603	0.0337508	-0.3265	0.159113	-0.315176	0.330688	-0.793111	0.0751102	-0.554765	-0.00253746	-0.0897688	0.249952	0.0368111	0.3984	0.171643	-0.00801607	0.476398	0.490525	0.267274	0.396363	0.446973
SRPX	-0.0238012	0.0622902	0.274415	0.104301	-0.33702	0.365768	0.490876	0.200209	0.352284	0.575599	0.619013	0.597306	0.86496	0.0191616	0.151319	0.291525	0.125572	-0.653031	-0.0378958	-0.51023	0.463635	-0.644301	-0.206117	-0.594382	0.0303248	0.0645433	0.292666	0.00234205	0.451328	0.788972	-0.161988	1.16931	1.19413	1.25865	1.05315	1.15201
ACADVL	-0.0123251	-0.032289	-0.0364941	-0.0270361	-0.00776711	0.41726	0.550731	0.367165	0.445052	0.569232	0.633584	0.601408	0.643988	-0.0210191	0.023351	0.200699	0.0289985	-0.200083	-0.156054	-0.37799	-0.13541	-0.698971	-0.169229	-0.518523	-0.0212994	0.0288585	0.250911	0.0920234	0.322139	0.318371	0.0590591	1.01596	0.985213	1.00228	0.949276	0.985059
PAPLN	0.14619	0.136382	0.08923	0.123934	0.096315	0.655253	0.351552	0.437733	0.481513	0.49304	0.710359	0.6017	0.827825	-0.0235083	0.19861	0.260911	0.00949301	-0.599656	-0.141048	-0.555802	0.0556789	-0.700686	-0.0997626	-0.498759	0.220355	-0.0846136	0.0859372	0.0613862	0.229704	-0.174178	-0.138888	0.73407	0.845684	0.632955	0.935641	0.808839
SLC2A11	0.253759	0.044486	0.118229	0.138825	0.179778	0.388105	0.336397	0.506032	0.410178	0.64269	0.561819	0.602254	0.410832	0.0414169	-0.00426316	0.0208712	-0.13742	-0.550698	-0.100074	-0.568847	-0.233088	-0.507443	-0.166811	-0.211014	0.147201	-0.0482318	0.0461631	-0.154896	0.169019	-0.200548	0.215572	0.254385	0.236927	0.253513	0.249939	0.20522
EMILIN3	0.131288	0.0548316	0.0562859	0.0808018	-0.0771272	0.552411	0.305621	0.191928	0.349987	0.465745	0.739292	0.602519	0.827425	0.0198928	-0.0291446	0.227176	0.0579102	-0.394518	0.0999388	-0.65741	-0.184704	-0.935966	-0.300427	-0.570481	0.104541	-0.230929	0.258615	-0.0618676	0.351662	0.15413	-0.0495393	0.621559	1.11521	0.881015	1.03894	0.748915
DHRS12	-0.0721814	-0.33561	0.64498	0.0790629	-0.236711	0.969317	0.520267	0.490059	0.659881	0.553125	0.656401	0.604763	0.611831	-0.16982	0.0983379	0.133225	0.401711	-0.559631	-0.0543683	-0.38909	-0.072127	-0.197035	-0.101882	-0.286118	0.385977	0.121958	0.186373	0.108134	0.319697	0.00055269	0.239314	0.594694	1.18463	0.928823	0.274448	0.759717
CA11	-0.0017625	0.16893	0.14907	0.105412	0.0652307	0.539327	0.629903	0.381486	0.516905	0.499041	0.710594	0.604818	1.03813	-0.0369886	0.0506207	0.287533	0.28727	-0.532815	-0.143241	-0.487024	0.318232	-0.618836	-0.140433	-0.506178	0.324677	-0.193538	0.0654786	0.0317236	0.301255	0.422258	0.129222	1.12257	1.44861	1.21325	1.11983	1.2882
RTN1	-0.0270397	-0.0920528	-0.0154253	-0.0448393	0.134887	0.332254	0.459884	0.260292	0.35081	0.473104	0.737887	0.605496	0.65625	0.0305151	0.0324409	-0.121284	-0.206815	-0.498039	-0.196742	-0.645611	-0.0187942	-0.723446	-0.207788	-0.542708	-0.0738049	-0.137467	0.227317	-0.106488	0.208713	-0.299375	0.0620064	0.566399	0.712008	0.789423	0.857265	0.839302
RND2	0.0673917	-0.0571123	-0.167424	-0.0523816	-0.032326	0.562662	0.57593	0.344504	0.494365	0.631442	0.58106	0.606251	0.735262	0.0212113	0.0467294	0.212312	0.184433	-0.438318	0.0380056	-0.161572	0.209501	-0.387188	-0.0436429	-0.344716	0.117969	-0.127247	0.266926	0.0368375	0.216854	0.782861	0.592429	1.24594	1.55372	1.49812	1.23983	1.31873
LIMD2	0.177667	0.0958935	0.147933	0.140498	0.10794	0.612677	0.533667	0.421965	0.52277	0.491265	0.72247	0.606867	0.709853	-0.0325254	0.0519547	0.0734099	0.0618642	-0.716756	-0.109158	-0.759901	-0.164327	-1.04958	-0.41837	-0.832833	0.0432053	-0.0228964	0.180533	-0.0276752	0.27814	0.0963835	-0.150618	0.57497	0.889554	0.560319	0.554193	0.577758
SSH3	0.138518	0.00667921	0.0999923	0.0817298	0.177986	0.33616	0.441283	0.389132	0.388858	0.44657	0.770658	0.608614	0.672414	-0.0238113	0.0425817	0.171398	0.0309615	-0.42525	-0.19702	-0.36311	0.0671357	-0.624445	-0.0749804	-0.31293	0.1842	-0.0725552	0.198399	0.0722998	0.267865	0.715688	0.0428908	0.305562	0.431905	0.455478	0.447171	0.379331
SELM	0.0239639	0.0335939	-0.10084	-0.0144275	0.126812	0.510827	0.329854	0.290267	0.376982	0.504847	0.717063	0.610955	0.720702	0.0750909	-0.0843865	0.0786583	-0.0413723	-0.629516	-0.112121	-0.871618	0.24857	-1.0544	-0.285237	-0.692677	0.0665589	-0.0117225	0.308085	-0.0402793	0.286591	0.143537	-0.351312	0.143301	1.04883	0.497628	0.656958	0.464496
CABYR	0.324279	0.177782	0.0763984	0.19282	0.24648	0.413951	0.195718	0.474166	0.361278	0.675581	0.549255	0.612418	0.747927	0.140423	0.00705786	-0.240109	0.0384875	-0.708405	-0.0527377	-0.583037	-0.0969122	-0.605069	-0.11186	-0.460724	-0.0833613	0.0710968	0.0615816	0.232623	0.294642	0.413185	0.202789	0.62555	0.525996	0.729883	0.517215	0.599916
DDX60	-0.0590296	-0.0524094	0.396172	0.0949109	0.475701	0.57652	0.472484	0.364954	0.471319	0.485746	0.746097	0.615922	0.919102	0.0328522	0.128047	0.238008	-0.129717	-0.950007	-0.305204	-0.770918	0.235814	-0.436385	-0.11012	-0.152841	0.110088	0.247355	0.170351	0.170633	0.247615	-0.277858	-0.13189	0.769875	1.02375	1.02636	1.14556	0.95846
MGLL	-0.0592382	0.114094	0.26854	0.107799	-0.0171317	0.512707	0.680923	0.280624	0.491418	0.597714	0.635404	0.616559	0.810171	-0.137597	0.45419	0.302729	0.188512	-0.506037	0.0951247	-0.664423	0.299361	-0.631498	-0.155656	-0.420099	-0.109664	-0.17959	0.318203	0.211864	0.330664	-0.246879	0.0141105	-0.0123746	-0.170809	0.268066	0.275312	0.132116
LAMC3	-0.0629248	-0.0154041	-0.119304	-0.0658775	-0.0199533	0.463749	0.313457	0.173661	0.316956	0.487834	0.74625	0.617042	0.825339	-0.0584749	0.060078	0.323216	0.118754	-0.448571	0.330003	-0.256883	0.125314	-0.55841	-0.0422152	-0.305504	0.11744	-0.291208	0.165558	-0.0145184	0.119969	0.757634	-0.201335	0.931594	1.31324	0.941796	1.10629	1.20382
CNN2	0.0949102	0.105735	0.0556222	0.0854224	0.136818	0.783274	0.446604	0.334769	0.521549	0.580578	0.654967	0.617772	0.783363	-0.0252312	-0.0173326	0.221953	0.0161815	-0.59855	-0.0173449	-0.810217	0.16971	-0.756484	-0.252056	-0.665026	-0.336018	-0.190381	0.480925	0.129786	0.606374	-0.173042	-0.275305	0.133233	-0.32685	-0.0995353	0.328387	0.195479
PIR	0.0169336	-0.137347	0.0807752	-0.0132126	0.24591	0.626793	0.355224	0.37982	0.453946	0.719846	0.51792	0.618883	0.789452	-0.0985529	0.141828	0.0123566	0.0604542	-0.766527	-0.0692669	-0.987475	0.470305	-1.08067	-0.227315	-0.525413	0.222646	-0.0183391	0.145965	0.168384	0.243869	-0.114054	-0.487949	0.817192	0.93082	0.90206	0.98171	0.851891
ASTN1	0.0392822	0.161658	-0.0541357	0.0489347	0.12992	0.197525	0.501646	0.459275	0.386149	0.546778	0.691166	0.618972	0.824743	-0.0895769	0.0418276	0.269641	0.00442124	-0.385423	-0.227855	-0.432779	0.299921	-0.625	-0.263824	-0.306695	0.187653	-0.237989	0.322147	0.0107794	0.421334	0.126742	0.0485629	-0.238815	-0.167579	-0.0292517	-0.335907	-0.108793
GPC3	-0.00479022	-0.0500684	-0.022961	-0.0259399	-0.125957	0.387953	0.288023	0.321324	0.332433	0.607637	0.631006	0.619321	0.667455	0.0805318	0.0830647	0.192757	0.149244	-0.73142	-0.220114	-0.761345	0.02527	-0.639054	-0.23848	-0.463508	0.0250318	-0.130019	-0.0250282	-0.0881371	-0.0259761	-0.277382	-0.253261	0.407257	0.730779	0.714744	0.312584	0.485431
LRRC4B	0.00646733	0.145412	-0.150334	0.000515275	-0.157735	0.960739	0.462723	0.434487	0.619316	0.543266	0.69887	0.621068	0.807905	0.0388954	-0.0891206	0.406912	0.235138	-0.302635	0.0823332	-0.201924	0.527285	-0.978415	-0.227865	-0.641576	0.137417	-0.191275	0.0823347	-0.311372	0.199093	0.710082	-0.116663	1.66903	2.58306	1.85582	1.50523	1.84243
BCAM	0.0930744	-0.157535	-0.0831903	-0.049217	-0.0186463	0.550534	0.260818	0.222216	0.344522	0.436289	0.80587	0.621079	0.739381	-0.133581	0.00828313	0.291448	0.102716	-0.831688	-0.202334	-0.967531	-0.191321	-0.776377	-0.215763	-0.574588	0.0234172	-0.133695	0.198159	0.0913671	0.299871	0.182825	-0.270891	0.994957	1.57988	0.942482	1.08318	1.18351
PRR36	0.239967	-0.0260941	0.357463	0.190445	-0.256395	0.609722	0.193715	0.344989	0.382809	0.495147	0.753612	0.62438	0.869766	-0.00194619	-0.00111081	0.284213	0.0372572	-0.0827667	-0.120584	-0.214348	0.528641	-0.816408	-0.0966291	-0.614348	0.23147	-0.218722	0.335405	-0.0536383	0.514409	0.654934	0.0242208	0.775581	1.36211	0.518666	0.629559	0.719356
TENM4	-0.0719478	0.1092	0.19476	0.0773374	0.507645	0.545496	0.601926	0.497607	0.548343	0.549354	0.69984	0.624597	0.612963	0.0730949	0.0461106	0.0162075	-0.0166999	-0.374676	0.453454	0.383438	0.791544	-0.188942	0.0897777	0.145472	0.165215	-0.129853	-0.122369	-0.00258673	-0.152444	0.0278346	-0.0529649	-0.686689	-0.15412	-0.076985	-0.397371	-0.254697
MBNL1-AS1	0.0230532	-0.165142	0.0121862	-0.0433008	0.269903	0.437806	0.383747	0.567042	0.462865	0.642945	0.607362	0.625154	0.528652	-0.0473421	-0.132373	0.0402241	-0.104889	-0.966706	-0.0695859	-1.03994	-0.403143	-0.573715	-0.0416826	-0.480276	-0.265487	0.0594974	0.217624	-0.0565635	0.222352	0.126258	-0.235266	0.37465	-0.0893049	0.094766	0.409022	0.141602
FENDRR	0.0766209	-0.0285763	0	0.0240223	-0.0176584	0.545718	0.192116	0.0621248	0.266653	0.620112	0.632952	0.626532	0.691025	-0.00921734	0.277499	-0.192858	0.0103055	0.0559457	-0.214469	0.689284	-0.0954851	0.0224439	-0.198628	-0.0493196	0.492048	0.0790539	0.477486	0.100064	0.666574	-0.230773	-0.685362	0.306044	0.976104	0.865857	-0.0159999	0.65361
SCML1	-0.0867286	-0.0651762	-0.0548379	-0.0689142	0.0569679	0.316891	0.426373	0.482255	0.408507	0.66984	0.584277	0.627058	0.837554	-0.0526585	-0.0809153	-0.0824474	0.030504	-0.182113	-0.00247143	-0.258187	0.477426	-0.238904	-0.0297782	-0.177806	-0.0815455	0.0108732	0.043155	0.0173253	0.163461	0.356413	-0.430235	-0.437963	-0.251301	0.145649	-0.0668735	-0.132595
HTRA1	0.0156407	-0.0236685	0.0680105	0.0199942	-0.305253	0.266545	0.321152	0.370106	0.319268	0.590029	0.664934	0.627481	0.924288	0.0655465	0.0243203	0.143282	-0.0683981	-0.262727	0.0113453	-0.385108	0.320468	-0.834523	-0.0970361	-0.623244	0.217654	-0.322775	0.192642	-0.187573	0.178004	0.721688	-0.172391	0.946504	1.6102	1.43206	1.31439	1.16177
FAM83H-AS1	-0.0256898	-0.0780936	0.449815	0.115344	-0.0728328	0.334236	-0.0406806	0.115126	0.136227	0.575295	0.681909	0.628602	0.514996	0.105379	-0.0862989	0.172937	0.0643734	-0.556271	-0.198878	-0.13016	-0.0230417	-0.254486	0.0227793	-0.415956	0.168069	-0.0176667	0.0498759	0.0723873	0.148984	-0.49644	-0.349071	0.358678	0.819363	0.702117	0.283404	0.560439
OLFML2A	0.0870542	0.110092	-0.518596	-0.10715	0.235216	0.462728	0.462827	0.401836	0.442464	0.59047	0.673196	0.631833	1.06871	-0.00767872	0.0637145	0.274244	0.127218	-0.316145	-0.182394	-0.0330581	0.391246	-0.741601	-0.029245	-0.332595	0.365143	-0.11609	0.143255	0.0206594	0.373155	0.448686	-0.40465	1.13434	1.14279	1.1045	1.05844	1.12888
SRCIN1	0.140661	0.0247054	0.302131	0.155833	0.264377	0.685108	0.337381	0.387708	0.470066	0.468656	0.796083	0.63237	0.697968	-0.089403	0.113566	0.378809	0.17688	-0.631444	-0.149423	-0.363678	0.268755	-0.792653	-0.125279	-0.537236	0.14641	0.134549	0.206017	0.190117	0.28554	0.552353	0.113789	0.952711	1.38389	0.547645	0.588615	0.827719
PQLC3	0.228849	0.273021	-0.408097	0.0312576	0.16223	0.459636	0.368941	0.449857	0.426145	0.49254	0.772835	0.632688	0.792867	0.180905	-0.0500867	0.157247	0.471386	-0.555601	-0.0387779	-0.474981	0.19707	-0.568159	0.088031	-0.221966	0.360602	0.185382	0.180699	0.287857	0.360678	0.439528	-0.246235	0.373007	0.735827	0.668765	0.26082	0.38378
C1RL	0.20758	0.0467612	0.502623	0.252321	0.0200609	0.666503	0.547575	0.527693	0.58059	0.630096	0.64056	0.635328	1.08769	0.028448	0.0746132	0.182127	0.195421	-1.06186	-0.52432	-1.25125	0.168462	-0.938873	-0.480168	-0.777483	-0.0466709	0.0576987	0.0685845	0.0932405	0.471917	0.325363	-0.734471	0.256161	0.60285	0.5299	0.0858894	0.50402
WIPI1	0.0763279	-0.0224736	0.227382	0.0937456	0.106937	0.722745	0.528431	0.461388	0.570854	0.636569	0.634275	0.635422	1.03135	-0.0261729	-0.03477	0.0715739	-0.105623	-0.693333	-0.106255	-0.733502	0.252158	-1.03517	-0.253493	-0.627193	-0.0778684	0.232844	0.469736	0.239589	0.589768	1.30683	0.300035	1.40578	1.21622	1.3784	1.20843	1.26855
FDXR	-0.0107154	0.119183	-0.0529952	0.0184908	-0.0613254	0.497921	0.539245	0.428413	0.488526	0.559669	0.71375	0.63671	0.420384	-0.0454718	0.0772665	0.163205	0.0458715	-0.392379	0.0330792	-0.366593	0.013075	-0.406574	-0.187314	-0.390531	0.147106	0.0196798	0.0790868	0.0858835	0.0542722	-0.246864	0.0503013	0.270891	0.620329	0.4254	0.422736	0.394419
GLS2	-0.143793	0.0582054	0.121266	0.0118926	-0.170246	0.453379	0.502718	0.31415	0.423416	0.611281	0.667816	0.639548	0.806367	0.0389049	0.0783405	0.166398	0.141093	-0.586411	0.0835402	-0.145174	0.056761	-0.223156	0.0778749	-0.128884	0.106133	0.0565489	0.212352	0.113001	0.404236	0.696767	0.29509	1.24945	1.43321	1.21021	0.991904	1.22976
CACNA1G	-0.0178104	-0.0665319	0.379781	0.0984795	0.280186	0.51457	0.725413	0.326142	0.522042	0.549951	0.732652	0.641301	0.914811	0.129172	0.370192	0.31447	0.105299	-0.276577	0.200412	0.00669175	0.693372	-0.929269	-0.346819	-0.738741	0.0643459	0.0228496	0.596699	-0.0429234	0.6095	-0.145415	-0.145682	0.41382	0.726235	0.330764	0.236302	0.59057
TNS1	0.218918	0.00386442	0.188245	0.137009	0.0340586	0.32511	0.362576	0.454979	0.380888	0.637983	0.646499	0.642241	0.764262	-0.292358	0.247004	0.254909	-0.0675125	-1.07645	-0.424089	-0.931699	0.149891	-0.495003	-0.105942	-0.523376	-0.245417	-0.158169	0.245619	-0.13247	-0.140977	0.294654	-0.328706	0.356041	0.423256	0.37032	0.504742	0.459773
ARRDC3-AS1	0.271168	0.068789	0.0605725	0.13351	-0.108693	0.191961	0.0971022	0.357431	0.215498	0.615592	0.672341	0.643966	0.789006	0.190397	0.136991	0.17012	-0.18737	-0.10757	-0.00277604	-0.0211929	0.0407755	-0.40656	0.223615	-0.31176	0.458099	0.466028	0.357337	0.254897	0.652314	-0.0803638	0.295506	0.430366	0.313123	0.503348	0.319027	0.352674
NOVA2	0.292141	0.0750851	-0.483701	-0.0388248	-0.180756	0.985199	0.620874	0.299868	0.635314	0.603925	0.686453	0.645189	1.40368	0.00110381	0.036472	0.195926	0.193661	-1.51125	-0.428732	-1.3522	-0.338498	-1.31232	-0.37317	-0.799116	0.200763	0.32565	0.311111	0.191672	0.542765	0.283109	0.194902	1.7485	2.35193	1.42938	1.34376	1.65548
BAX	0.0502007	-0.0491836	0.0197625	0.00692655	0.0185756	0.534507	0.572006	0.510632	0.539049	0.623599	0.667964	0.645782	0.528118	-0.047481	0.0187223	0.00777083	-0.0147567	-0.40492	-0.0272773	-0.348555	0.000429566	-0.457368	-0.0959693	-0.385391	0.145509	0.0399917	0.0979001	0.0444041	0.0801145	0.0825537	0.139881	0.769488	0.991363	0.782469	0.771421	0.832591
NRAV	0.135511	-0.0876972	0.0944176	0.0474103	0.222441	0.440583	0.508626	0.507555	0.485588	0.631248	0.66117	0.646209	0.333515	-0.0189621	0.0578458	0.0329039	0.0122099	-0.179913	0.0401981	-0.389083	0.121332	-0.499866	-0.0728888	-0.336435	-0.0130472	-0.0707516	0.0748718	-0.204047	0.106148	-0.0594733	0.186056	0.481611	0.569325	0.774389	0.479244	0.570243
MN1	0.238595	0.202933	0.117642	0.18639	0.163735	0.508251	0.498555	0.405915	0.470907	0.646795	0.645903	0.646349	0.761213	0.0881612	-0.131049	0.0550736	0.108897	-0.438706	0.000259004	0.161466	1.00657	-1.02519	-0.3903	-0.603784	-0.155621	-0.0250689	0.238436	0.0824479	0.330615	-0.729655	-0.700745	-0.597867	0.188452	-0.218715	-0.486195	-0.223571
COL9A3	0.140686	0.107789	-0.281293	-0.0109394	-0.169046	0.378738	0.215606	0.198101	0.264148	0.638307	0.656617	0.647462	0.660209	0.299741	0.312036	0.226957	0.166729	-0.157392	0.0077715	0.0713968	0.858568	-0.640379	-0.222951	-0.212902	-0.0215696	0.107423	0.0166933	0.226396	0.399812	-0.151945	-0.70182	-0.0306338	0.539721	0.132599	0.011333	0.440853
EFEMP1	-0.116198	-0.0814921	-0.175532	-0.124407	-0.017349	0.399124	0.576877	0.44823	0.474744	0.53812	0.75966	0.64889	0.767974	-0.238371	-0.00876506	0.3838	0.212217	-0.360944	-0.186454	-0.349559	0.318438	-1.04571	-0.454811	-0.544924	-0.225148	-0.509198	-0.015773	-0.113311	0.0822009	-0.605826	-0.747562	0.362652	0.507832	0.692447	0.67881	0.597593
MGAT3	0.345515	-0.0996748	0.0293579	0.0917326	-0.148827	0.573528	0.345859	0.335078	0.418155	0.521253	0.777645	0.649449	1.08238	-0.187075	0.0469743	0.36168	0.367324	-0.639846	-0.00388868	-0.375253	0.246912	-0.698284	0.116319	-0.563538	0.112022	0.296628	0.39308	0.384877	0.45401	-0.788739	-0.298309	0.172861	0.998318	0.584009	-0.147978	0.213324
RP11-212P7.2	0.191847	0.00788029	0.122107	0.107278	-0.0485082	1.03364	0.599202	0.255334	0.629393	0.628171	0.671436	0.649803	0.481654	0.147984	0.0756882	-0.071577	0.328556	-0.482122	0.0522156	-0.349839	-0.339456	-0.582261	-0.139462	-0.488501	0.111781	0.267492	0.30863	0.160655	0.296957	0.154713	0.251983	0.88097	1.54106	0.774614	0.343753	0.689212
CDH1	0.154321	-0.246835	0.0883342	-0.00139339	0.431664	0.530557	0.392971	0.0876431	0.337057	0.547167	0.75255	0.649859	1.06991	-0.0973095	0.107152	0.116725	0.34844	-1.1689	-0.419917	-1.00078	0.0546445	-0.463299	-0.172078	-0.325106	0.0549922	-0.0994793	0.290017	0.119082	0.3538	0.605083	-0.108904	1.6867	2.02151	1.42044	1.11981	1.36136
HCP5	0.20113	0.493725	0.20369	0.299515	0.259224	0.483089	0.292803	0.411115	0.395669	0.616683	0.683337	0.65001	0.828254	0.112863	0.249078	0.229488	0.0752827	-0.655548	-0.320101	-0.800281	-0.163493	-0.598337	-0.052367	-0.248867	0.20701	0.20932	0.0238167	0.179951	0.549526	0.369064	0.209821	1.40961	1.31109	1.4148	1.2023	1.27307
SEMA3G	0.133739	0.0456762	-0.0718419	0.0358577	0.00399825	0.600084	0.512213	0.566915	0.559737	0.700169	0.59992	0.650045	1.09338	0.0704071	0.0302127	0.117518	0.200552	-0.0467036	0.302132	0.231005	0.307418	-0.311245	-0.157009	-0.246763	0.374661	-0.190868	0.241071	0.018649	0.16493	0.798906	0.301964	0.374584	0.699994	0.45857	0.518367	0.43037
KIF26B	0.194027	0.347926	0.0624658	0.201473	0.379323	0.549028	0.48827	0.457482	0.49826	0.644713	0.6557	0.650206	0.534829	0.00773172	0.13706	-0.0340079	0.0630791	-0.542676	0.015317	-0.158638	0.16603	-0.480685	-0.0894972	-0.151352	0.0954595	-0.279528	0.172358	-0.0820898	0.236162	-0.233867	0.541111	1.60556	1.73426	1.34308	1.29759	1.40088
LAMB2	0.0386287	-0.00360913	0.0101875	0.015069	0.0333733	0.567	0.454513	0.455617	0.492377	0.502412	0.802166	0.652289	0.760736	0.0360155	0.000394735	0.198113	0.0480541	-0.279994	-0.202732	-0.369214	0.00635901	-0.640011	-0.229748	-0.430669	0.371519	0.0570781	0.229723	0.0963754	0.336619	0.576367	-0.127648	0.494977	0.81025	0.703991	0.600902	0.623301
ICAM5	-0.0329742	-0.0159832	0.0800715	0.0103714	-0.417311	0.538996	0.335888	0.384902	0.419929	0.527881	0.779006	0.653443	0.814245	0.0299984	-0.0587594	0.511589	0.219695	-0.0589486	0.199856	0.0742979	0.202274	-0.599572	0.073961	-0.441913	0.281074	0.099996	0.276082	0.10148	0.265921	-0.646058	-0.656218	-0.159459	0.546243	-0.139451	-0.0565376	0.0651534
ART5	0.19576	0.393026	-0.168204	0.140194	0.196131	0.424013	0.588078	0.433571	0.481888	0.683698	0.623213	0.653456	0.86027	-0.0727824	-0.280791	-0.0313973	0.0559081	-0.494544	-0.161569	-0.361701	0.267972	-0.854878	0.00327678	-0.440954	-0.0589924	-0.108833	0.0188565	-0.250666	0.095113	0.436107	-0.41119	0.578756	0.661571	0.601577	0.491083	0.412614
HTR7P1	0.0355762	-0.249934	-0.306467	-0.173608	-0.341079	-0.0381326	0.23291	0.237236	0.144005	0.579026	0.734437	0.656732	0.32185	0.0215887	-0.0592736	0.0733911	0.15375	-1.00015	-0.22055	-1.00871	-0.388274	-0.385431	0.0441328	-0.452675	-0.115382	0.157819	0.193941	0.114092	0.201838	0.284976	0.091226	0.533043	0.408205	0.322011	0.19752	0.290947
SMIM14	0.146805	-0.01181	0.212335	0.115777	0.274531	0.658848	0.578459	0.511784	0.58303	0.650509	0.663933	0.657221	1.01392	-0.0301234	-0.0123328	0.260708	0.133251	-0.798118	-0.395365	-0.807243	0.0990211	-0.678112	-0.156113	-0.38759	0.197064	-0.0550019	0.115104	-0.0689819	0.266415	-0.2681	0.012076	1.01191	0.887566	0.917334	0.800348	0.907658
RP11-728F11.4	0.145243	0.107545	-0.257497	-0.00157005	0.100151	0.706849	0.63741	0.625586	0.656615	0.561763	0.755149	0.658456	0.974344	0.0576064	-0.0850557	0.349417	0.17491	-0.71335	-0.402369	-0.729757	0.360283	-1.07259	-0.248758	-0.641705	0.16481	-0.0301279	0.261418	-0.183472	0.488043	-0.10995	-0.527694	-0.0985998	0.555022	0.00704991	0.117022	0.336392
CILP2	-0.205339	0.0334062	-0.31112	-0.161018	0.127698	0.516739	0.262417	0.26466	0.347939	0.482591	0.835179	0.658885	0.70999	-0.135796	0.0574126	0.0559139	0.00350819	-1.00017	-0.102844	-1.18567	-0.233095	-1.18918	-0.306074	-0.796851	-0.0406437	-0.154072	0.254977	-0.0942139	0.444336	0.780902	-0.52158	0.91753	1.05082	0.791518	1.07564	1.02808
PARD6A	0.0196092	0.255315	0.178034	0.150986	0.294906	0.842507	0.255486	0.452932	0.516975	0.704939	0.616454	0.660697	0.754735	0.0475675	0.111632	0.321544	0.0508673	-0.0367251	0.113923	-0.048084	0.233955	-0.494417	-0.00133119	-0.286049	0.123247	0.0715593	0.197185	0.0133521	0.31435	0.11235	0.0718469	0.765189	0.98314	0.781081	0.737998	0.787705
RP11-1055B8.4	0.0760402	0.0194005	-0.241467	-0.0486753	-0.789447	0.703378	0.276407	0.393129	0.457638	0.590264	0.731569	0.660917	0.261389	-0.023275	0.116081	0.198334	-0.191044	-0.423977	-0.150086	-0.13634	-0.308785	-0.569454	0.118095	-0.104908	0.949259	0.360553	0.424637	0.197805	0.122587	0.26921	-0.354945	-0.0937257	0.852608	0.065051	0.112425	0.197466
WDR31	-0.137186	0.61825	0.0428155	0.174626	0.297922	0.483296	0.671041	0.401965	0.518767	0.70163	0.621159	0.661394	0.55839	-0.15106	-0.0489997	0.242214	0.280063	-0.441216	-0.00360121	-0.270002	0.318236	-0.349599	0.03489	-0.255217	0.0654448	0.29907	-0.0860898	-0.0150318	0.0605247	0.0269316	0.00323827	0.956068	1.15663	0.98612	0.681825	0.863089
PALM3	-0.084693	-0.424391	0.583534	0.0248167	-0.742439	0.588817	0.79767	0.254489	0.546992	0.505911	0.820246	0.663079	0.811052	-0.127502	0.100336	0.518771	0.25263	-0.536533	0.462636	-0.0064051	0.526422	-1.21912	-0.249812	-1.03293	-0.0916324	-0.0700082	0.216855	0.180586	0.394004	0.36332	0.134738	1.2065	1.03471	0.346733	0.545333	0.868695
PSD4	0.216725	0.0754352	-0.0953323	0.0656093	-0.0123733	0.628101	0.701783	0.280606	0.53683	0.653201	0.679941	0.666571	0.21293	0.0636719	0.167032	0.169747	0.0725848	-0.623466	-0.21953	-0.46069	-0.183622	-0.652568	-0.132761	-0.373026	0.11703	0.429304	0.452905	0.298295	0.451421	0.00713459	0.0184334	0.503048	0.755494	0.940408	0.351137	0.706496
RP11-661A12.9	0.0176893	-0.0129399	-0.0407118	-0.0119875	-0.0388788	0.746717	0.44467	0.391221	0.527536	0.611422	0.726257	0.668839	0.535118	0.0504934	0.0372701	0.245226	-0.11995	-0.366173	0.0652246	-0.319109	-0.161142	-0.515037	-0.150846	-0.400688	0.149928	-0.090125	0.118766	0.117882	0.179853	-0.37411	-0.0400132	0.884543	1.24719	0.909228	0.968089	1.07015
UGT3A2	0.0142314	0.254697	0.057248	0.108726	0.380552	0.596893	0.432067	0.351019	0.459993	0.698979	0.639085	0.669032	1.02423	-0.0779711	-0.0538151	0.112544	0.0778194	-0.72964	-0.117504	-0.476306	-0.0187727	-0.781185	-0.0433036	-0.589578	0.165471	-0.157623	0.394901	-0.0097289	0.600117	0.627402	0.30883	1.72423	1.82513	1.53789	1.34656	1.57009
ACOT9	0.0381055	-0.040514	0.0610839	0.0195585	-0.0151423	0.600763	0.472305	0.531495	0.534854	0.728483	0.610709	0.669596	0.756658	-0.0152399	0.0268891	0.0878941	0.0228147	-0.820384	-0.137692	-0.885212	0.170838	-0.657376	-0.0564619	-0.522485	-0.0510189	2.33912e-05	0.0625853	-0.0195821	0.277739	-0.0188652	0.138681	1.01176	1.05713	1.15079	1.21373	1.06922
ATP1B2	-0.0571161	0.348849	-0.335337	-0.0145347	-0.175456	0.0896576	0.621345	0.503272	0.404758	0.431274	0.908907	0.670091	1.0661	-0.031814	0.272602	0.329316	0.291088	-0.837498	-0.00138944	-0.387652	0.0122279	-1.25661	-0.446147	-0.810703	-0.50932	-0.232958	-0.218895	0.190584	0.277792	0.331926	-0.0184604	0.537392	0.748519	0.263564	0.463939	0.657205
SLC4A3	0.255704	0.0642449	0.230172	0.183374	0.197714	0.557068	0.710867	0.651418	0.639785	0.570739	0.771991	0.671365	0.955144	-0.36407	0.0762148	0.323753	0.179927	-0.579136	-0.256395	-0.788655	0.125159	-0.78439	-0.117499	-0.381148	0.203709	-0.00193008	0.240453	0.0863304	0.314554	0.244705	0.220306	1.11647	1.09397	0.754201	0.908056	0.858123
LTBP4	0.0145629	-0.0109081	0.119668	0.0411077	-0.0289909	0.548962	0.426433	0.272717	0.416037	0.543645	0.799985	0.671815	0.84272	0.0165989	0.0936483	0.48932	0.171825	-0.468751	0.0566072	-0.47615	-0.219563	-0.31126	0.0346091	-0.251268	0.283255	0.0492732	0.0743727	0.0409051	0.317107	-0.357657	0.0323624	0.54234	1.29068	0.761895	0.568524	0.996623
SYT16	0.196706	0.0449069	0.235643	0.159086	0.148706	0.284808	0.185741	0.540069	0.336873	0.710964	0.632728	0.671846	0.843012	-0.194043	0.301939	0.151822	0.0863084	-0.809805	-0.350743	-1.01855	-0.36436	-0.4782	0.0165588	-0.203827	0.0330442	-0.315111	-0.0457589	-0.327899	-0.00332934	-0.0674082	0.308047	0.960871	0.612976	1.26384	1.08047	0.922697
AC091729.9	0.372494	0.241098	0.0525037	0.222032	0.525288	0.466756	0.377077	0.204074	0.349302	0.7639	0.580067	0.671983	0.205511	0.00177685	0.245131	0.146288	-0.22989	-0.682677	-0.154392	-0.651788	-0.0865683	-0.373273	0.115037	-0.146927	0.127933	-0.0403944	0.0488657	0.0233899	0.0495474	0.231389	-0.196186	0.432099	1.00084	0.618797	0.457008	0.493793
IFITM3	0.157225	-0.105189	0.0389005	0.0303124	0.0351603	0.482113	0.522639	0.321509	0.442087	0.553768	0.792368	0.673068	0.86126	0.0488326	-0.0466461	0.054669	0.0167066	-0.417097	0.119	-0.381039	0.226298	-0.760165	-0.315445	-0.552222	-0.0659687	-0.0540387	0.245217	0.175322	0.31121	0.310512	-0.398181	0.100246	0.380985	0.0531094	0.314346	0.53818
CYP26B1	-0.0285638	-0.151282	-0.0796427	-0.0864963	0.132629	0.489498	0.551797	0.4846	0.508632	0.53973	0.807401	0.673566	0.780804	-0.0215896	0.0843103	0.0703464	-0.0799967	-0.718994	-0.0629111	-0.771223	0.202857	-0.84739	-0.353785	-0.650772	-0.00623561	-0.0628569	0.262218	0.119044	0.311838	0.425112	-0.314391	0.415402	0.673084	0.466879	0.403836	0.418802
EMID1	0.070663	0.160344	-0.112786	0.0394068	-0.00221005	0.5718	0.736392	0.3795	0.562564	0.623161	0.732518	0.67784	1.02141	-0.0357732	0.00112803	0.259849	0.0671252	-0.106156	-0.24669	-0.299762	0.289936	-0.474689	-0.122281	-0.364866	0.176978	0.0991804	0.357619	0.187204	0.293798	-0.471594	-0.0573101	0.293888	0.93031	0.813058	0.582535	0.669135
KCNN1	-0.0102282	0.328392	-0.143713	0.0581505	0.345746	0.954212	0.723068	0.330548	0.669276	0.470155	0.886042	0.678098	0.871237	-0.238198	0.188607	0.495087	0.0833666	-0.632984	-0.346546	-0.314907	0.411046	-1.05682	-0.244774	-0.722871	0.137862	0.069689	0.373497	0.0798592	0.609497	0.542276	-0.581998	-0.0271699	1.03043	-0.261555	-0.169537	0.110337
SNN	0.198108	0.1247	0.276581	0.199796	0.27698	0.39929	0.447234	0.311627	0.38605	0.591482	0.767654	0.679568	0.445843	0.0181011	-0.0125434	0.119729	-0.0422776	-0.664625	-0.202191	-0.663028	-0.0080001	-0.444986	-0.18355	-0.416201	-0.116611	0.0222778	0.125042	-0.0240645	0.211928	0.207538	0.0071252	0.518385	0.614438	0.495005	0.570208	0.516897
OBSCN	0.0552607	0.0444966	0.00572933	0.0351622	-0.0214896	0.481134	0.480008	0.407353	0.456165	0.569696	0.790149	0.679922	0.800532	0.0337758	0.190777	0.118504	0.139459	-0.531392	0.295713	-0.0759272	0.475604	-0.464848	-0.0238554	-0.396372	0.152835	-0.0583056	0.183976	0.0420349	0.233904	0.118001	-0.321558	0.584996	0.652301	0.450364	0.462495	0.625402
RP11-458J1.1	0.125242	0.0721254	0.250233	0.1492	-0.140674	0.495968	0.310391	0.272685	0.359681	0.666655	0.694487	0.680571	0.269614	-0.0689286	0.0164579	-0.0157138	-0.120383	-0.701273	-0.239955	-0.69168	-0.0781837	-0.544401	-0.273573	-0.692693	0.0551107	0.185765	0.386567	0.0298817	0.389184	-0.0399697	-0.496194	0.630071	1.04558	0.906272	0.613441	0.760559
GALC	0.264308	-0.267506	0.334686	0.110496	0.523038	0.340725	0.172243	0.504039	0.339002	0.68747	0.675658	0.681564	0.667432	-0.189016	-0.210627	0.0690146	0.109596	-0.336549	-0.505522	-0.741715	-0.944042	-0.443256	-0.423981	-0.439725	-0.0947143	0.00451481	0.119587	-0.125452	0.217332	0.250502	-0.0763525	0.896657	0.319363	0.556982	0.472534	0.69512
ATP2A3	0.319501	-0.135175	-0.0328115	0.0505048	-0.15762	0.511156	0.279966	0.409444	0.400189	0.500807	0.863741	0.682274	0.792345	-0.121053	-0.0383694	0.205857	0.226971	-0.877502	-0.22433	-0.911572	0.0926963	-0.897604	-0.247894	-0.53612	0.0354093	0.103196	0.215226	-0.0851159	0.350882	1.12205	-0.0850932	1.11506	1.13933	0.70384	0.772695	0.893381
C16orf45	0.253973	0.313563	0.203908	0.257148	0.108044	0.336586	0.653381	0.153322	0.381096	0.679866	0.686068	0.682967	0.706997	-0.18323	0.00991868	0.137557	-0.0447539	-0.469646	-0.0490326	-0.532411	-0.428293	-0.524307	-0.0694938	-0.49176	-0.184197	0.313993	0.109111	0.334336	0.30059	0.642231	-0.121057	0.76168	0.581876	0.693427	0.517786	0.67909
MEIS3	0.00778056	-0.113167	-0.103564	-0.0696502	0.0426529	0.62682	0.474427	0.294515	0.465254	0.69225	0.673978	0.683114	0.894296	-0.0195236	0.097323	0.29373	0.187399	-0.603845	-0.304989	-0.868412	0.00256118	-0.998538	-0.226234	-0.590626	-0.00279614	0.393767	0.337348	0.342678	0.804591	1.03406	0.276815	1.19713	1.37684	1.35538	1.17358	1.48344
BTG2	-0.361536	-0.440579	-0.466695	-0.422936	-0.114328	0.307947	0.368299	0.459886	0.37871	0.649059	0.721764	0.685411	0.649803	0.13818	0.0707181	0.0299143	0.011427	0.268632	0.0059474	0.225163	0.602126	-0.226286	-0.0873208	-0.233389	0.188136	-0.0127636	-0.14908	-0.0183907	-0.0277382	-0.232851	-0.0135765	-0.0575522	0.292306	0.240535	0.300973	0.136546
NRBP2	0.119861	0.0252465	-0.0168861	0.0427404	0.147603	0.531024	0.434737	0.498389	0.48805	0.535628	0.836298	0.685963	0.756179	0.0971007	0.101781	0.129284	0.0546128	-0.400018	0.0359836	-0.251853	0.3103	-0.675158	-0.149723	-0.48169	0.174972	0.128234	0.324435	0.0456684	0.26269	0.2228	0.0449706	0.554875	0.954511	0.833754	0.963819	0.870057
FAS	0.00284071	0.12864	-0.0717261	0.0199182	0.233375	0.436927	0.476531	0.5915	0.501653	0.705547	0.667273	0.68641	0.924383	0.0670319	0.0973823	-0.074578	-0.0596333	-0.397226	-0.133357	-0.335823	0.112774	-0.652613	-0.153489	-0.548242	-0.204935	0.141448	0.196079	0.0809272	0.210729	0.450572	0.317916	0.941506	0.902278	1.09464	1.11884	1.00164
RBP7	-0.00560615	-0.238547	-0.0156625	-0.0866052	0.0756029	0.367687	0.835492	0.342308	0.515163	0.717568	0.655754	0.686661	1.1969	-0.143184	0.207756	0.37621	0.239074	-1.25283	-0.339001	-1.28606	0.0955958	-1.05521	-0.344255	-0.945655	-0.182562	0	0.484472	0	1.05612	0.152093	-0.48637	1.14036	1.08383	0.984126	0.939655	1.20225
AMOT	-0.535295	-0.470682	-0.495877	-0.500618	-0.606406	0.361429	0.348208	0.367668	0.359101	0.636814	0.745633	0.691223	0.900652	0.0822569	-0.0479821	0.113007	-0.00839494	-1.37106	-0.213163	-0.975434	0.22565	-0.444861	-0.0877111	-0.154499	-0.172528	0.0356652	0.223546	0.119762	0.284018	0.700353	-1.89559	-1.69464	-1.24796	-1.39028	-1.03884	-1.4154
PRUNE2	0.125424	0.00289272	0.0633388	0.0638853	0.344153	0.394602	0.496255	0.602146	0.497667	0.768832	0.625352	0.697092	0.884844	-0.0137359	0.0793183	-0.135547	0.250565	-1.15614	-0.237193	-0.829139	0.0758895	-0.627448	-0.186312	-0.426391	0.114728	0.178705	0.117584	0.160418	0.395066	0.583673	-0.108683	0.98803	1.06663	1.78351	1.02194	1.28158
COL4A5	-0.0260805	-0.0803947	-0.0646006	-0.0570253	0.120091	0.519604	0.405406	0.572279	0.499096	0.697869	0.696314	0.697092	0.749554	0.0130264	0.0086204	0.0306986	-0.0590944	-0.462441	0.0112669	-0.3281	0.53283	-0.688603	-0.0674859	-0.42181	0.219952	-0.0983637	0.166713	0.0322305	0.275081	0.444513	-0.128715	0.488569	0.437612	0.779413	0.816131	0.672121
NAPRT	0.105914	-0.020373	0.121434	0.0689918	0.0323347	0.763249	0.522647	0.463052	0.582983	0.58588	0.810084	0.697982	0.563177	0.0296462	0.0264113	0.140096	0.064001	-0.298717	0.055538	-0.214936	-0.082896	-0.436666	0.0224743	-0.353376	0.215429	-0.0926588	0.0523091	-0.0869461	0.171302	-0.36538	0.0103182	0.902981	1.31002	0.897463	0.938051	1.08893
ZNF561-AS1	0.0909352	-0.257623	-0.222009	-0.129566	0.350235	0.333538	0.412766	0.290008	0.345437	0.543974	0.852136	0.698055	0.908068	-0.130962	0.0915518	0.0309622	-0.0108125	0.00585161	0.120279	0.101248	0.23676	-0.470607	-0.169986	-0.138215	0.17623	-0.0476152	0.125372	0.307734	0.16837	0.226876	0.401305	0.365763	0.397341	0.701067	0.717111	0.48303
DENND6B	0.17207	0.0267466	0.148755	0.115857	-0.0865536	0.601271	0.444541	0.53871	0.528174	0.547345	0.848847	0.698096	0.635196	0.0674453	0.114527	0.147599	0.166607	-0.827353	-0.117655	-0.639278	-0.148268	0.0684206	0.0429591	0.0152593	0.473425	-0.0427615	0.0281207	-0.084437	0.0701175	-0.329458	0.295685	0.565529	1.06424	0.587379	0.285483	0.686626
DPP7	0.0578849	0.0271461	-0.102913	-0.00596072	-0.118186	0.539332	0.503119	0.425786	0.489412	0.549592	0.84674	0.698166	0.667284	0.127699	-0.0487411	0.248426	0.19928	-0.573974	-0.0487436	-0.312566	-0.112681	-0.654342	-0.0661271	-0.434379	0.19106	-0.004436	0.145227	0.00365023	0.27807	0.292517	-0.276192	0.486904	0.779186	0.565918	0.447682	0.776031
EBF4	0.248626	0.211178	-0.458349	0.000485046	-0.0614387	0.429118	0.358404	0.467506	0.418343	0.549627	0.850006	0.699816	0.877562	0.11969	0.0837897	0.42301	0.159627	-0.42252	-0.167721	-0.66743	0.101873	-0.802522	-0.390349	-0.721022	0.212391	0.0986686	0.0190723	-0.07683	0.163524	0.295682	0.0254785	1.42352	1.63154	1.36685	1.44874	1.37544
PACSIN1	0.267058	0.0443688	0.538957	0.283461	0.469753	0.622386	0.800579	0.462273	0.628413	0.665338	0.752375	0.708856	1.13195	-0.0107933	0.0178757	0.422523	0.234632	-0.927549	-0.128866	-0.630953	0.216162	-1.02468	-0.223682	-0.863819	-0.196055	0.0703778	0.301906	0.2908	0.579752	0.726721	-0.305576	1.83073	1.89389	1.62884	1.725	1.77125
NSG1	0.0390166	0.0152265	-0.0384517	0.0052638	-0.339173	0.275593	0.363584	0.230633	0.289937	0.731428	0.689845	0.710636	0.643495	-0.103807	0.205371	0.13972	0.0635873	-0.846815	-0.262296	-0.621452	-0.156089	-0.949385	-0.343927	-0.50274	0.217018	-0.0243914	0.330556	-0.0907204	0.446118	-0.570585	-0.372794	-0.328415	-0.139553	0.109676	-0.11396	0.0473711
PLEKHG4	-0.0589681	0.0165548	0.0160381	-0.00879174	0.0633044	0.572513	0.55468	0.39876	0.508651	0.612664	0.809755	0.711209	0.688132	-0.00338219	0.0498777	0.233236	0.0970506	-0.478849	0.0637158	-0.297558	-0.0996987	-0.0736644	0.0339174	-0.0361016	0.224225	0.120978	0.210479	0.153088	0.114671	0.144867	-0.00330401	0.575683	1.10867	0.894582	0.608986	0.645883
PBLD	0.128971	0.11396	-0.0734454	0.0564951	0.515048	0.327145	0.720156	0.496661	0.514654	0.607603	0.820924	0.714264	0.760409	-0.197526	-0.140707	0.0214333	0.0888948	-0.841317	-0.234154	-0.583201	-0.403527	-0.433212	-0.0370359	-0.344197	0.0630397	0.00547537	0.177839	-0.0390099	0.343796	-0.231146	0.163545	0.594106	0.748435	0.864969	0.820412	0.815263
PARP3	0.293206	0.0914274	0.221742	0.202125	0.0516666	0.796451	0.539114	0.301472	0.545679	0.654266	0.777555	0.715911	0.486378	0.0299665	-0.139442	-0.0646061	-0.0343574	-0.577183	0.0929721	-0.353283	0.111446	-0.44683	-0.0656071	-0.234045	0.29935	-0.0658963	0.239139	0.135539	0.0744538	0.414673	0.0930574	0.240078	1.10617	0.711644	0.150412	0.398726
ATP8A2	0.162957	0.21332	0.29677	0.224349	0.170563	0.499149	0.583607	0.550051	0.544269	0.88781	0.547063	0.717437	0.950502	-0.0305229	0.119692	0.186391	-0.0311276	-1.06903	-0.395745	-0.871049	-0.00322447	-0.774175	-0.336187	-0.756168	-0.271654	0.00495498	0.156779	0.0257884	0.230058	0.250201	0.197981	1.18669	1.03703	1.12987	1.01484	1.03639
LOXL1	0.0838723	0.00208232	-0.0398328	0.0153739	-0.0169326	0.513038	0.36685	0.533338	0.471075	0.696988	0.738418	0.717703	0.421436	0.176538	0.284761	0.0511952	0.257505	-0.559578	0.00496091	-0.511298	0.225019	-0.803875	-0.315929	-0.428085	-0.100164	-0.022346	0.284586	0.133326	0.277057	-0.0728694	-1.02825	-0.816893	-0.0926166	-0.159714	-0.697587	-0.398308
NYNRIN	0.0214394	0.176651	0.0722994	0.09013	0.385266	0.526345	0.638736	0.503934	0.556338	0.601249	0.834635	0.717942	0.979459	-0.0916626	0.129972	0.287747	0.321397	-0.479088	-0.2025	-0.537118	0.318823	-1.00465	-0.118391	-0.595017	0.127956	-0.0777388	0.0821526	-0.00511765	0.221341	-0.0570784	-0.238744	0.147734	0.602043	0.284492	0.0814753	0.334061
PEX11G	0.437712	0.0236299	0.0361227	0.165821	0.47434	0.52911	0.211039	0.517883	0.419344	0.727795	0.71245	0.720123	0.815069	0.0264854	0.438092	0.165096	0.0510607	-0.508717	-0.284777	-0.387675	0.114493	-0.590263	-0.082905	-0.518037	0.115682	0.0519749	0.400906	0.0147824	0.282308	-0.238949	0.176688	0.426347	0.863946	0.582106	0.929439	0.67666
ACTRT3	0.237429	0.429633	0.199623	0.288895	0.417439	0.203822	0.226832	0.0419495	0.157534	0.536485	0.905319	0.720902	0.399096	-0.138426	-0.175414	-0.0570534	-0.13567	-0.327115	-0.222348	-0.331766	-0.150948	-0.189078	-0.273668	-0.0110895	-0.0607236	-0.104333	0.42498	0.00691489	0.0689709	0.498587	0.304353	0.55062	0.366361	0.518559	0.440175	0.500761
FSTL1	0.0362204	0.0396463	0.0475079	0.0411248	0.158353	0.571011	0.445937	0.557395	0.524781	0.751342	0.694473	0.722908	0.655675	-0.0208376	0.0656848	0.00835022	-0.200101	-0.516774	-0.0281271	-0.399014	-0.106572	-0.547968	-0.111266	-0.376977	-0.0908636	-0.136172	0.215031	-0.00751679	0.14895	0.439991	-0.0987484	0.139429	-0.099579	0.49967	0.806975	0.370307
SLC4A8	0.0140265	0.0232567	0.0337166	0.0236666	0.130363	0.498097	0.349518	0.494366	0.447327	0.737533	0.713206	0.72537	0.553175	-0.0359304	-0.056055	0.0365674	-0.0827653	-0.696325	-0.358268	-0.87424	-0.017745	-0.962535	-0.136415	-0.44325	-0.12014	0.0247612	0.243744	0.119138	0.244826	-0.170709	-0.163574	0.833148	0.635665	0.580475	0.531127	0.630586
KCNIP3	0.276814	-0.136544	0.0557418	0.0653373	-0.0902651	0.350845	0.247626	0.523814	0.374095	0.847177	0.610099	0.728638	0.642322	0.14823	-0.0633483	0.367207	0.0484888	-0.458897	0.31387	-0.306142	0.226739	-0.998751	-0.357662	-0.584662	-0.0126325	-0.18798	0.0758766	0.067874	0.0509819	0.681053	0.208515	1.2291	1.73029	1.64473	1.09493	1.28888
ECEL1	-0.0068102	0.0926698	0.333305	0.139722	0.0750653	0.576588	0.661094	0.513383	0.583688	0.631269	0.834317	0.732793	0.652395	-0.219614	0.21655	0.341888	0.139086	-0.692425	-0.132504	-0.602654	-0.0895673	-0.752742	-0.287254	-0.676904	-0.0630819	-0.0830779	0.162255	-0.0926806	0.256787	-0.316534	-0.26271	0.484305	0.734759	0.717661	0.638845	0.719246
DLG4	-0.0761819	-0.201855	-0.0374412	-0.105159	-0.0333308	0.376412	0.521824	0.436765	0.445	0.681148	0.791633	0.736391	1.01052	0.0867557	0.191462	0.311955	0.111015	-0.0469706	-0.173685	0.0187389	0.35062	-0.841679	-0.177527	-0.604677	0.0838884	-0.0481953	0.390173	0.155169	0.472486	0.43724	-0.295915	0.710249	1.03076	0.823265	0.74251	0.841509
NECAB2	0.284565	-0.0448247	0	0.11987	-0.136457	0.375398	0.774594	0.308921	0.486304	0.701662	0.773808	0.737735	0.866542	0.0511025	-0.0287669	0.255823	0.179777	-0.365866	0.243099	-0.526826	-0.185606	-0.205636	0.333711	-0.156214	0.5454	0.0888159	-0.0223801	0.126958	0.245451	0.122474	0.409227	0.932247	0.848294	0.934873	0.646487	0.887883
KLLN	0.408417	0.296291	-0.0504815	0.218076	-0.255886	0.531298	0.675552	0.454261	0.553703	0.860789	0.615521	0.738155	1.0162	0.17437	0.146762	-0.0108727	-0.0529986	0.216989	0.144175	0.121927	0.528375	0.132496	0.207997	0.102732	0.182543	0.0827432	0.0416267	0.273529	0.365052	0.2672	0.332757	0.216391	0.582596	0.611901	0.695781	0.43265
KANK3	-0.126593	0.127072	-0.11294	-0.0374871	0.341122	0.817539	0.34747	0.38251	0.51584	0.897639	0.585119	0.741379	0.581033	-0.130463	0.0605592	0.281632	0.111502	-0.144294	0.14704	-0.010053	0.318015	-0.73122	-0.0421339	-0.464803	0.376121	-0.0744346	0.190368	-0.00810787	0.376354	0.577877	0.0228812	0.764577	1.60107	1.05822	0.673524	0.971486
ADGRG2	0.072643	0.0969207	0.22561	0.131724	0.0523587	0.574207	0.563379	0.323472	0.487019	0.844417	0.641602	0.743009	0.758219	-0.071415	-0.0177228	0.289441	-0.0282359	-0.698141	-0.192786	-0.72644	0.369185	-1.22704	-0.425264	-0.795933	-0.297399	-0.046605	0.248701	-0.383554	0.639553	0.586517	-0.110972	1.04304	1.05003	1.27345	1.15842	1.24379
TLE2	0.150209	0.266026	0.00290674	0.139714	-0.270156	0.630956	0.51367	0.27433	0.472985	0.533032	0.956989	0.745011	0.92755	0.0898759	0.176355	0.372922	0.197375	-0.172738	-0.0420713	-0.226296	0.511923	-0.793871	-0.204404	-0.691107	0.140444	-0.178872	0.268034	0.0861756	0.604515	0.412059	0.330218	1.16697	1.81951	1.44407	1.32479	1.44452
HOXA11-AS1_6	-0.13597	0.0118081	0.0530678	-0.0236981	0.0150171	0.652133	0.489939	0.479158	0.54041	0.831297	0.661894	0.746596	0.609444	-0.0414825	-0.107025	0.0404244	-0.142887	-0.258857	0.232973	-0.222405	0.191542	-0.87636	-0.0559236	-0.563332	0.0406631	-0.215635	0.425563	0.0132791	0.409973	0.820736	0.380488	1.35162	1.49768	1.47835	1.23715	1.33131
RP11-6N17.4	0.19621	-0.379398	-0.106397	-0.0965282	-0.228253	0.289272	0.24747	0.431447	0.32273	0.694363	0.808034	0.751198	0.569633	0.127371	0.083569	0.143145	-0.00685626	-0.446769	-0.0376547	-0.213124	0.0045012	-0.212553	-0.0625268	-0.401563	0.0995621	0.213252	0.0766169	0.161435	0.383215	0.251889	0.0066326	0.339654	0.520959	0.733324	0.421293	0.455966
SGMS1-AS1	0.120262	-0.118159	0.283151	0.0950848	0.479155	0.548025	0.221005	0.695152	0.488061	0.762556	0.740726	0.751641	0.775955	0.0329702	0.0599226	-0.131035	0.152951	-1.46517	-0.364872	-1.08832	-0.788671	-0.36885	0.208682	-0.29314	0.264921	-0.0982009	0.1846	0.0743086	0.254816	0.114162	0.0695581	0.846435	0.970342	0.860926	0.797264	0.839398
CCDC113	0.0320065	0.0608745	-0.292252	-0.066457	0.165392	0.573707	0.422569	0.356934	0.45107	0.679172	0.82611	0.752641	0.675511	0.00441642	0.00837842	0.00358472	0.0348517	-0.57653	0.0877565	-0.447959	0.0344137	-0.253464	0.138614	-0.174746	0.241017	0.300924	0.341541	0.295614	0.394484	0.219682	0.410377	0.937607	1.05854	1.27299	0.929561	1.0714
C1R	0.0404931	0.0944418	0.218484	0.117806	-0.0191492	0.738505	0.418653	0.683961	0.613706	0.730194	0.788234	0.759214	0.921372	-0.005292	-0.0220628	0.0750092	0.134634	-0.690685	-0.508645	-1.07212	0.227976	-0.998032	-0.361469	-0.678807	0.250125	0.0603256	0.353074	0.0595218	0.453432	0.807249	-0.166343	1.28012	1.71568	1.46899	1.26903	1.39953
RAMP2	0.127441	-0.0240628	0	0.051689	0.233284	0.420357	0.913485	0.779018	0.704287	0.716457	0.810506	0.763482	0.808527	-0.0805804	0.305047	0.13893	0.259336	-1.42796	-0.108028	-1.14596	-0.55258	-0.73541	-0.182912	-0.826808	-0.146419	0.15022	-0.117669	0.0455204	0.388392	-0.14487	-0.110205	1.08381	1.42919	1.21975	0.729542	1.2816
ALDH1L1	0.417535	0.151935	0.536274	0.368581	0.207894	0.320345	0.671808	0.625284	0.539145	0.775766	0.75246	0.764113	1.03191	0.338335	0.250682	0.698299	0.459472	0.459823	0	0	0.46718	-1.10294	-0.354043	-1.01864	-0.153705	-0.116282	0.139238	-0.100138	0.174702	0.480315	0.582214	-0.36854	0.0142116	-0.179	-0.281194	-0.243606
PHYHD1	0.216329	-0.0298014	-0.130214	0.0187712	0.263497	0.532429	0.5496	0.47143	0.517819	0.494018	1.03502	0.764517	0.76881	-0.148167	-0.00123793	-0.0510623	0.0462917	0.151089	0.00550781	-0.285879	0.294845	-0.448955	-0.401511	-0.525937	0.251889	-0.0970602	0.218458	0.187443	0.340632	1.61978	-0.838765	0.167985	0.165367	-0.326759	-0.172892	0.152338
AL133493.2	0.373536	-0.537699	0.243989	0.0266087	0	1.01365	0.170897	0.585234	0.589926	0.722164	0.807683	0.764924	1.08014	0.0461161	0.332318	0.469708	0.196791	-1.23928	-0.151658	-0.657567	0.172889	-0.575543	-0.126223	-0.520599	-0.0880115	0.27518	0.239666	0.145767	0.413988	-0.00552269	0.416139	1.18372	1.25507	0.816066	0.345784	0.632927
HOXA11-AS	0.00558673	-0.0775979	-0.0686401	-0.0468837	0.0366292	0.62139	0.610494	0.519465	0.583783	0.762737	0.773421	0.768079	0.69707	-0.0106499	-0.0504111	0.138635	0.00433853	-0.324072	0.13851	-0.27565	0.252397	-0.750404	-0.0301981	-0.583799	0.015393	-0.120293	0.398373	0.0272019	0.481421	0.890108	0.547097	1.41081	1.44449	1.23602	1.19605	1.27916
PLA2G7	0	0	0	0	0	1.35853	0.633027	0.677026	0.889528	0.794102	0.750019	0.772061	1.08195	-0.158483	0.100829	0.153809	0.0622625	-1.26403	-0.425386	-1.23534	0.15255	0	0	0	0.950663	0	0	0	0	0	0	0.898784	2.10813	1.75372	1.06277	1.37129
SHISA2	-0.914769	-1.45485	-0.477822	-0.949145	-0.694957	-0.00720923	0.564383	0.2662	0.274458	0.699689	0.853693	0.776691	0.683674	-0.019151	-0.212942	-0.0104453	0.0242898	0.0398545	0.500363	0.242654	1.14359	0.013352	0.0882818	-0.075224	0.275084	-0.029035	0.556752	-0.166095	0.477012	0.27294	-0.468102	-0.00894998	0.270234	0.344578	-0.170264	-0.0133002
ABCG1	0	0.159202	0	0.159202	0.204246	0.624187	0.665214	0.265433	0.518278	0.907311	0.646473	0.776892	0.982182	-0.0391211	-0.238965	-0.0414997	-0.0538528	-0.726603	-0.264047	-0.321959	0.721897	-0.790055	-0.256037	-0.585455	0.218491	0	0	0	0	0.161455	0.502119	2.40071	2.55302	2.31468	1.67281	2.30794
ALPL	-0.482661	0.111818	0.273382	-0.032487	-0.414016	0.39882	0.617445	0.24973	0.421999	0.698403	0.85542	0.776912	0.409197	0.0317477	0.0117998	0.0707295	-0.0628081	-0.950073	0.0243707	-0.580689	-0.000900936	-0.55838	-0.205012	-0.335225	0.00370113	-0.28518	0.0320824	-0.054908	0.0876144	-0.0708317	-0.249491	0.21964	1.05895	0.995064	0.629266	0.611147
CDKN1A	-0.320347	-0.254664	-0.357412	-0.310808	-0.170175	0.389798	0.51531	0.351775	0.418961	0.735263	0.820466	0.777864	0.726327	0.0235056	-0.0642936	-0.0617247	-0.0496086	0.169635	-0.35383	0.0947297	0.101363	-0.541181	-0.193331	-0.366533	0.172037	0.192617	0.00232482	0.170429	0.028496	-0.271907	-0.080615	0.649836	1.02384	0.990345	0.658671	0.703488
FAM110C	0.103654	0.452124	0.207585	0.254454	-0.137395	0.574443	0.416539	0.428524	0.473169	0.732651	0.833564	0.783108	1.51031	-0.0112182	0.202278	0.17711	0.10734	-0.293718	0.00608928	0.00250262	0.402094	-1.17106	-0.163367	-0.97373	0.0508449	-0.0784864	0.584391	0.0249282	0.665582	0.654384	-0.0661949	1.50871	1.44935	1.67739	1.1492	1.20509
RP11-61K9.3	0.0573706	0.270429	-0.307098	0.00690037	0.604773	-0.0961581	0.495961	0.353315	0.251039	0.645903	0.921776	0.78384	0.184126	0.135954	0.104815	0.361598	-0.267424	-0.263484	-0.204251	-0.618224	-0.0461294	-0.0584805	-0.26052	-0.273187	0.134025	-0.517263	-0.418227	-0.0673001	-0.082851	-0.613161	-0.207269	-0.0329745	0.181084	0.237423	0.297628	0.120136
USH1C	0.331563	-0.249321	0	0.0411208	0	1.31876	0.940364	0.532816	0.930646	0.736691	0.840716	0.788703	0.989733	-0.366844	0.175188	0.606745	0.53797	-0.00400239	0	0.26494	1.26153	0.0383937	0.520273	0	0.957066	0.413047	0	0	0	1.08285	0	0.875879	1.65568	0.40003	0.345319	0.634668
PKDREJ	-0.0225468	0	0.341938	0.159695	0.509594	0.540734	0.426381	0.627228	0.531447	0.738257	0.849262	0.79376	0.505946	-0.0385727	0.126167	-0.124251	0.072284	-0.913215	-0.0790837	-0.503038	0.0051682	-0.154522	0.199654	-0.318816	-0.148376	0.291568	0.273502	0.0452564	0.217195	0	0	1.251	0.730936	0.924526	0.543402	0.742672
DOCK10	0.258858	0.171132	0	0.214995	-0.0269717	0.909199	0.195323	0.272731	0.459084	0.786949	0.801359	0.794154	0.685758	0.0991639	0.127529	-0.192083	-0.0821426	-0.696023	-0.315691	-0.504132	-0.143242	-0.856011	-0.107114	-0.392224	0.26062	0	0	0	0.376105	-1.31933	0.196151	0.923775	1.1158	1.15881	0.455708	1.15527
PIK3IP1	0.115838	0.048131	0.695384	0.286451	0.0841241	0.445016	0.295693	0.48015	0.406953	0.797948	0.79505	0.796499	1.00897	-0.123726	0.0188392	0.203045	-0.13354	-0.16569	-0.0561002	-0.304873	0.848367	-0.130707	0.641561	0.368806	0.882212	0.159989	0.023848	0.0951474	0.146399	-0.542999	-0.0155359	-0.0446121	0.769628	0.810932	0.240215	0.390599
LIF	-0.0674777	-0.149415	0.0624153	-0.0514926	0.0298888	0.667105	0.737361	0.713202	0.705889	0.700158	0.894934	0.797546	1.13207	0.00252538	0.0948494	-0.0338059	-0.198444	-0.48226	0.134817	-0.41597	-0.0192932	-0.12094	0.290792	-0.0137317	0.732034	0.529549	0.189429	0.365865	0.588027	-0.655216	0.473217	0.640887	1.0193	0.887435	0.932483	0.89734
ADAMTS10	0.108235	-0.222999	-0.416804	-0.177189	-0.110274	0.962469	0.499463	0.317483	0.593138	0.699757	0.895835	0.797796	0.93562	-0.166385	0.12236	0.361732	0.0906425	-0.689473	-0.111966	-0.752321	0.170686	-0.509979	-0.238224	-0.367769	0.105512	0.0433598	0.330748	0.382652	0.23984	0.174008	0.0869612	0.623764	1.87445	1.11917	1.06556	1.15254
RP5-1065J22.8	-0.211685	-0.0559194	0.0973416	-0.0567542	0.347704	0.367742	0.342385	0.424075	0.378067	0.766276	0.831199	0.798738	0.905717	0.0136184	0.150765	-0.119732	0.250572	-0.416581	0.117258	-0.366447	-0.103927	-0.378943	-0.272898	-0.403792	0.287956	-0.150377	0.262967	0.0652864	0.309409	0.0582384	-0.325217	0.400561	0.434152	0.653874	0.418554	0.450351
FXYD6-FXYD2	0.102935	0.0977041	0	0.100319	-0.0758163	0.823411	0.683108	0.561803	0.68944	0.74121	0.857967	0.799589	1.28962	0.0170151	-0.0926127	0.334563	0.211433	0	0	0	0.446285	-1.37622	-0.720811	-1.13149	-0.085788	0	0	0	0	-0.202692	-0.499152	-0.178808	0.647347	0.100055	0.341331	0.389152
FILIP1L	0.506878	0.692104	0.290913	0.496632	0.957145	0.854709	0.553423	0.756698	0.72161	0.749211	0.860994	0.805103	0.630225	0.238849	0.41959	0.5175	-0.270538	-0.22373	-0.0276954	-0.0481717	0.247077	-0.764194	-0.242387	-0.58178	-0.381414	-0.747344	-0.223124	-0.183768	0.027171	0.218685	0.529177	0.266857	-0.942301	-0.0383298	0.766902	0.119231
LCAT	-0.272184	-0.276265	-0.257251	-0.268567	0.111463	0.327845	0.64747	0.409358	0.461557	0.654969	0.956779	0.805874	0.431819	0.153715	0.138611	-0.111749	0.153724	-0.539847	-0.20938	-0.0415984	-0.495245	-0.0120879	-0.142207	-0.156234	0.190086	0.0251391	0.299304	0.0927171	0.249276	-0.0872703	0.162139	0.0960842	0.239213	0.554696	0.455477	0.325325
FNDC4	0.266147	-0.36156	0.163716	0.0227676	0.10364	0.702365	0.660441	0.600209	0.654338	0.675206	0.938619	0.806913	1.26374	-0.0747989	0.174308	0.229482	-0.0157432	-0.910384	-0.140816	-0.824731	0.0572474	-1.29831	-0.445869	-0.996101	0.151826	-0.242185	0.274753	0.0741243	0.60307	0.723288	0.473708	1.64409	1.58261	1.6993	1.59264	1.56718
CXCL12	-0.263231	-0.183281	0.13086	-0.105217	-0.086105	0.653308	0.539283	0.416723	0.536438	0.671851	0.946358	0.809105	0.778972	-0.0967417	0.0404541	0.0666701	0.0903596	-0.418822	-0.0139463	-0.284747	0.0124734	-0.954009	-0.388856	-0.477949	-0.0586175	-0.246145	0.426288	-0.0714804	0.537008	0.819573	0.241201	0.660078	1.1135	1.198	0.764053	1.00586
GALNT8	0	-0.494039	0	-0.494039	-0.310782	0.315765	0.111489	0.341928	0.256394	0.698475	0.921552	0.810013	0.874893	-0.124565	-0.121691	0.130799	0.0929856	-1.23871	0.14494	-0.775519	-0.0833333	-0.527041	0.106519	-0.551834	0.126547	-0.887865	0.103253	-0.118901	0.132671	0	0.166433	0.876161	0.783596	1.04373	0.727157	0.935218
NMNAT2	-0.383312	0	-0.164876	-0.274094	0.410639	1.0245	0.450732	0.41661	0.630614	0.99018	0.634709	0.812444	0.707968	0.105896	0.122516	-0.0582469	0.0415113	-0.409484	-0.320409	-0.406332	-0.128739	-0.413907	-0.0122457	-0.52319	0.0810203	0.0234986	0.251032	0.26703	0.407214	-0.302563	-0.44045	2.19994	3.11748	2.86845	2.10754	2.08712
PARP10	0.420517	-0.00086801	-0.026355	0.131098	-0.172446	1.1957	0.356376	0.786754	0.779611	0.712726	0.917106	0.814916	1.00835	-0.00842154	-0.0358063	0.139893	0.177504	-0.107895	-0.00845201	-0.386495	0.19914	-0.391054	0.0163671	-0.254729	0.141096	-0.0477379	0.357337	0.244276	0.283576	0.855776	0.216067	1.19136	1.68414	1.3565	1.02049	1.27699
EVA1B	0.00244265	0.345024	-0.0800257	0.0891469	0.7154	0.786935	0.590791	0.556065	0.644597	0.808627	0.821232	0.81493	0.606409	-0.383034	-0.226416	0.144662	0.0669294	-0.638602	-0.25912	-0.462887	-0.181227	-0.884181	-0.151538	-0.617466	0.0363881	0.000964351	0.444002	0.242677	0.391086	0.269277	-0.613149	0.91752	1.17425	0.860379	0.743945	0.801306
COL23A1	0	0	0.582192	0.582192	0	0	0.469316	-0.0185769	0.225369	0.832152	0.798221	0.815187	0.600326	0	-0.340594	0.279514	0.0762149	-0.644668	-0.017818	-0.603347	0.384217	0	0.522942	0.401498	0.747923	-0.495467	-0.0896023	-0.107646	-0.245026	0.642086	0	0	1.61515	1.04035	0.79657	0.728505
GSDMD	0.0346104	-0.157231	0.0122823	-0.0367793	0.00199494	0.598427	0.679217	0.414202	0.563949	0.775896	0.858679	0.817288	0.79162	-0.00123723	0.0452332	0.127954	-0.0510936	-0.968678	-0.0072064	-0.275667	0.0852018	-0.351915	0.0570916	-0.455841	0.402286	0.0380784	0.180222	0.294122	0.556037	1.8455	-2.42804	0.266796	0.239479	0.294805	0.0130623	0.457113
MMP14	0.194872	0.0865523	0.421498	0.234307	-0.0418657	0.988549	0.369127	0.506811	0.621496	0.816499	0.838397	0.827448	1.17257	-0.0300826	0.0414859	0.0518058	-0.00670712	-0.843503	-0.274485	-0.719587	0.0478881	-0.849392	-0.164901	-0.565529	0.349545	-0.267407	0.368103	0.217133	0.454138	-1.10454	1.16146	2.73844	2.85435	2.88539	2.60499	2.80004
C1QTNF6	0.128377	-0.0496495	-0.113635	-0.0116358	-0.111245	0.478712	0.511297	0.753647	0.581219	0.829048	0.826045	0.827547	0.621197	0.135797	0.0895138	0.217531	0.120373	-0.459143	0.0873621	-0.466999	0.277876	0.019523	-0.0266687	0.156163	0.727928	0.230805	-0.169185	-0.265725	-0.247629	-0.601969	0.247681	0.690971	1.11184	0.963461	0.473954	0.737999
DGKA	0.0260825	0.467191	-0.0170144	0.158753	0.123893	0.60248	0.588997	0.463036	0.551504	0.820508	0.836784	0.828646	1.44682	0.0489509	0.106002	0.228171	0.220009	-0.65735	-0.231445	-0.401511	0.174934	-1.12655	-0.370122	-0.850726	-0.0120471	-0.224735	0.362862	0.172356	0.856292	0.676954	-0.0795554	1.38483	1.55133	1.55405	1.45688	1.61373
MATK	-0.00255821	-0.0958943	0.37402	0.0918559	-0.240941	0.738579	0.181601	-0.0275598	0.29754	0.713387	0.947395	0.830391	1.36844	-0.0941667	-0.0155304	0.474537	0.339721	-0.620935	0.479699	-0.293576	0.0625396	-0.616864	0.30435	-0.188204	0.419772	-0.285258	0.294632	-0.00537617	0.392366	1.24279	0.310554	1.37271	2.40968	1.65864	1.35606	1.48155
VWA5A	-0.0215562	-0.182105	0	-0.101831	0.131312	0.264317	0.0990944	0.390355	0.251255	0.817179	0.847693	0.832436	0.480516	-0.0587443	-0.237143	0.144061	0.166674	-0.482254	-0.683528	-0.235046	0.446279	-0.564467	-0.327634	-0.266834	0.0996661	-0.0112164	-0.179777	0.0860607	-0.0557825	0.565375	0.556131	0.506114	0.349726	0.552474	0.180652	0.624467
CPT1C	0.1029	0.0415203	0.131986	0.0921355	0.547047	0.733607	0.379975	0.803537	0.63904	0.839849	0.826117	0.832983	1.05241	0.00772297	0.28935	0.489355	0.355089	-1.05582	-0.0895411	-0.622697	0.352638	-0.897532	-0.180047	-0.619202	0.198525	-0.0986002	0.0805793	0.0249888	0.180025	1.56088	-0.246173	1.63485	2.09893	1.82469	1.26818	1.46033
SPINT1	-0.0985966	0.146704	0.0119163	0.0200078	0.00697722	0.847895	0.514804	0.231678	0.531459	0.769998	0.899766	0.834882	1.69121	0.0498439	0.0994955	0.388644	0.290567	-0.65985	-0.285085	-0.56527	0.484342	-0.775803	-0.127103	-0.594925	0.115499	-0.0572829	0.553134	0.262924	0.923574	0.59397	-0.556019	1.65535	2.24562	1.91682	1.92138	1.83972
ABCC6	0.240794	0.434203	0	0.337499	0.614665	0.735913	0.24311	0.568112	0.515712	0.701047	0.971586	0.836317	0.866158	0.144605	-0.0689714	0.170008	0.256599	-0.80356	-0.0649881	-0.322676	0.227928	-0.472147	-0.248215	-0.548905	0.285777	-0.623303	-0.528801	-0.484949	0.101791	0.891409	-0.0776721	1.347	1.6243	1.22153	0.874627	1.35627
LPP-AS2	-0.339074	-0.533684	-0.196497	-0.356418	-0.159833	0.885577	0.660486	0.612945	0.719669	0.724796	0.951808	0.838302	1.16532	-0.17302	0.171534	-0.0191677	-0.0351505	-1.04052	-0.835295	-1.03773	-0.505045	-1.0072	-0.273253	-0.269671	-0.205337	0.22021	0.29565	0.0638279	0.495427	-0.182625	-0.167206	0.396172	0.975348	0.660439	0.601645	0.577077
NQO1	0.103398	-0.0748221	-0.123676	-0.0316998	0.280021	0.379719	0.750497	0.495128	0.541781	0.878367	0.809969	0.844168	0.711585	0.108924	0.100094	0.0275608	-0.0476381	-0.786178	-0.042573	-0.595629	0.041024	-0.40239	-0.0855511	-0.462154	0.0410824	0.152104	0.169173	0.0719948	0.0950052	-0.0522139	-0.305267	0.843193	0.813979	0.936476	0.871571	0.940305
CFI	0	0	0	0	1.03119	1.01016	1.00006	1.29025	1.10016	0.810134	0.884786	0.84746	1.12583	0	0.28733	0.269946	0.172089	0	0	0	0.913109	0	0	0	0	0	0	0	0	0	0	0	0.629501	0.352478	0.289555	0.650572
COL7A1	0.288169	-0.0338858	-0.0687073	0.0618585	0.0626877	0.0582811	0.25517	0.511063	0.274838	0.787956	0.914136	0.851046	0.837091	-0.0469401	0.117465	0.221572	0.042032	0.347209	0.46448	0.470388	0.643898	0.147821	0.425133	-0.314755	0.499857	-0.0399609	0.1729	0.309726	0.461011	0.557335	0.18417	0.245767	-0.165394	-0.0161362	-0.113126	0.0820641
WDR63	0.323538	0.331162	0.198296	0.284332	0.354892	0.371965	0.56396	0.685407	0.540444	0.983831	0.727585	0.855708	0.669567	0.246064	0.0857326	0.27876	0.246753	0.458627	0.565176	0.368153	0.932178	-0.749377	-0.0804988	-0.347643	0.257697	-0.0162017	0.0454855	-0.0174957	-0.0820011	0.361807	-0.28701	0.282748	0.443573	0.739517	-0.0555311	0.233235
CTGF	-0.479237	-0.692422	-0.550211	-0.573956	-0.654318	0.62818	0.123423	0.200124	0.317242	0.911	0.804989	0.857994	0.131031	0.0946437	-0.0463621	0.0458285	-0.414665	-2.29365	-0.140084	-2.73594	-2.32355	-0.483139	-0.164791	-0.670916	-0.95258	0.214996	0.406216	0.160472	0.400599	0.767458	-0.1038	0.0293165	-1.84098	-0.0342334	1.41459	0.134339
PNMAL2	0.308888	-0.128491	0.0172609	0.065886	0.264034	0.733678	0.787001	0.282967	0.601215	0.906946	0.811247	0.859096	0.866495	0	-0.293829	0.151333	0.397826	0	0.209982	0	0	-0.894641	-0.109672	-0.990796	0.178062	0.364143	0.436454	0.593594	0.418702	-0.292368	-0.801681	-1.07371	-0.498688	-0.894343	-1.2766	-0.578345
CACNA1D	0.158878	-0.33575	-0.14146	-0.10611	-0.198493	0.38297	0.423618	0.668274	0.49162	0.89077	0.828672	0.859721	0.831699	0.298726	0.231152	0.0951914	-0.462312	-0.684517	-0.194847	-0.605006	0.163657	-0.400778	0.337739	-0.302849	0.36657	-0.32987	0.228369	0.205684	0.455187	0.846159	-0.170644	-0.019205	0.187133	0.451599	0.624464	0.257185
PLPP2	0.104877	0.221433	-0.102743	0.0745222	0	0.573646	0.66026	0.598963	0.610956	0.794312	0.92631	0.860311	1.24086	-0.172261	0.331386	0.619139	0.499623	-0.437317	0.0546167	-0.166688	0.502951	-0.967314	-0.0034025	-0.662945	0.302648	0	0	0	0	-0.475921	-0.219487	1.43126	1.49383	1.29346	0.845493	1.36668
COL5A1	0.0836078	-0.0342197	0.160421	0.0699362	-3.98665e-05	0.56245	0.582852	0.490398	0.545233	0.745455	0.979285	0.86237	1.02564	-0.119036	0.0960262	0.226887	0.0752747	-0.700977	-0.0834388	-0.360292	0.450076	-0.851144	-0.0765923	-0.480393	0.458469	-0.190624	0.0866809	-0.0780596	0.264566	-0.0393636	-0.458832	0.117818	0.343812	0.169519	0.215768	0.279934
MEGF6	0.144783	0.208179	-0.125473	0.0758298	-0.22167	0.730531	0.30896	0.537707	0.525733	0.590044	1.13553	0.862788	0.745627	0.104984	0.0540127	0.498704	0.310004	-1.19529	0.00713665	-0.662139	-0.124625	-0.652578	-0.367184	-0.528495	0.323896	0.00389936	0.497413	0.310732	0.229188	0.423909	-0.143272	0.441218	0.827567	0.481663	0.410198	0.533599
CRABP1	0.0254381	-0.171392	0	-0.0729772	-0.011554	0.654285	0.520074	0.465638	0.546665	0.744132	0.991345	0.867739	1.44566	-0.0304276	0.0585973	0.0590408	-0.0786007	-0.738239	0.237856	-0.475262	0.0727883	-1.42275	-0.274959	-0.948792	-0.112464	-0.214986	0.450042	0.169905	0.816447	-0.154753	-0.299733	1.85246	2.33584	2.16378	2.1161	2.22072
FAM114A1	0.162424	0.135301	0.135519	0.144415	0.553443	0.490506	0.613104	0.605469	0.569693	0.848088	0.887771	0.867929	0.895982	-0.0793411	-0.022935	0.0995971	0.0568956	-0.196345	-0.0515651	-0.0826383	0.774025	-0.972439	0.0738666	-0.532362	0.195671	-0.269422	0.0264216	-0.0674735	0.339868	0.153547	-0.578841	0.654796	0.631449	0.908862	0.713546	0.695828
ADSSL1	-0.169401	-0.254641	-0.328988	-0.25101	-0.255036	0.90808	0.564826	0.702717	0.725208	0.823927	0.919949	0.871938	1.08007	0.196761	0.264896	0.490445	0.116659	-0.889602	-0.319502	-0.739053	0.185468	-0.800976	0.0908137	-0.667191	0.301794	-0.09276	0.408862	0.348496	0.663815	-0.113219	-0.0817454	0.599666	1.52371	0.999072	0.990117	1.19365
IFI35	0.322122	-0.385453	-0.0669328	-0.0434214	0.0450768	0.69586	0.650575	0.348092	0.564843	0.865339	0.883993	0.874666	0.933357	-0.0192066	0.152592	0.306137	-0.000508047	-0.736197	-0.351877	-0.643268	0.247615	-0.770337	-0.420983	-0.79546	0.0880835	-0.00557482	0.470876	0.131056	0.74632	1.45195	0.576708	1.55481	1.06153	1.55659	1.0528	1.3529
MIR34A	-0.0852515	0.120588	-0.0125425	0.00759809	-0.513951	0.476629	0.644846	0.81009	0.643855	0.855243	0.922621	0.888932	0.500087	-0.136358	0.0752733	-0.0543051	-0.249728	-0.317961	0.0399563	-0.291704	-0.217783	-0.61272	-0.199997	-0.384429	0.610814	0.10248	0.204059	0.17483	0.212806	0.143932	0.128928	0.0434342	0.410967	0.419833	0.610276	0.308968
NLGN3	0.0792196	0.465595	0	0.272407	-0.179238	0.409816	0.373085	0.301543	0.361482	0.849765	0.952476	0.90112	0.672075	0.101866	-0.101903	0.20488	0.0779489	-0.756602	-0.210544	-0.366	0.543384	-0.218547	0.066194	-0.294833	0.00113386	0.105458	0.237713	0.464944	0.475481	0.722876	0.059052	0.895963	1.1956	1.06859	1.06652	1.09669
ST6GALNAC2	-0.292271	0.252117	-0.358101	-0.132752	-0.0649102	0.798842	0.0778036	0.556463	0.477703	0.892927	0.914376	0.903652	0.942654	0.285323	0.162286	0.526605	0.0818395	0	0	0.685681	0.775375	-0.680667	-0.232167	-1.08581	0.147324	0.237365	-0.123393	-0.258585	0.0614606	0.319279	-0.81673	-0.0396945	0.965265	0.683645	0.238297	0.641074
DNASE1L2	-0.251454	-0.233723	-0.114555	-0.199911	0.0636599	0.0740652	0.808981	0.465738	0.449595	0.8052	1.01684	0.911019	0.358358	-0.0859926	-0.247864	0.0402333	-0.411917	0.21771	0.343768	0.390468	0.0341574	-0.0839388	-0.359267	-0.272498	0.0967595	-0.0915814	0.498049	0.102618	0.300613	0.082571	-0.716577	0.0959183	0.338934	0.8287	0.678216	0.674659
SULT1C4	0.176973	0.167915	0	0.172444	0	0.396187	0.999892	0.84781	0.747963	0.772507	1.05005	0.911279	1.60424	-0.08277	0.17048	0.306667	0.0249981	-1.18792	-0.10729	-1.31613	-0.319651	0	0	0	0	0	0	0	0	1.33044	0.442372	0.871401	1.20071	1.25615	0.904823	1.11894
HOXA11-AS1_5	-0.20466	0.142766	-0.297226	-0.119707	-0.0180994	0.659318	0.618638	0.576524	0.61816	0.837706	1.00865	0.923176	0.841161	-0.0232758	-0.0125548	0.127872	-0.190798	-0.430214	0.0442091	-0.374636	-0.0574799	-0.692509	-0.0676381	-0.555301	-0.0535903	-0.136075	0.56464	0.143607	0.531083	1.05418	0.779289	1.65368	1.74965	1.44565	1.67752	1.53972
THSD7A	0	0	0	0	0.48221	0	0.606776	0.757164	0.68197	0.841388	1.01035	0.925866	1.37733	0.215609	-0.0224494	-0.146753	0.22091	0	0	0	0.626074	0	0	0	0	-0.560417	-0.254433	-0.113104	-0.0625536	0	1.10283	0	0.713639	1.57935	0.954257	1.01965
ADAMTS5	-0.547885	-0.268135	-0.351979	-0.389333	0.221165	0.542974	0.422696	0.698383	0.554684	1.07713	0.776851	0.926992	1.57302	0.10476	-0.0886644	-0.0113528	0.185181	-0.950219	0.318177	-0.434283	0.940628	-0.776796	0.0897798	-0.380634	0.217119	-0.240102	0.333029	0.0206294	0.349798	-1.43876	-0.331036	0.00907858	0.731709	0.769354	0.257914	0.329378
FBN1	0.00911591	-0.00311259	0.129706	0.0452366	0.0935898	0.470999	0.453382	0.616275	0.513552	0.856441	0.998644	0.927543	0.966937	0.0801944	0.0616175	-0.210028	-0.284544	-1.17347	0.00619442	-0.62327	-0.420958	-0.648317	-0.319006	-0.517917	0.279755	-0.193859	0.198847	-0.0513577	0.426154	-0.738343	0.160857	0.741551	0.318887	0.864078	0.802538	0.747963
BST2	-0.078934	0.325865	0.191407	0.146113	0.340316	0.96218	0.537835	0.655712	0.718576	0.933255	0.931276	0.932265	1.30221	0.153684	-0.150986	0.361762	0.42773	-1.24752	0.196682	-0.800984	0.461306	-1.42107	-0.1547	-1.24675	0.495965	0.171313	0.275387	0.305283	0.675327	-1.17401	-0.678431	0.661485	1.96221	1.34582	0.677625	1.34334
PLPPR3	0.106925	0.361191	-0.900228	-0.144037	-1.31271	0.792322	0.319226	0.251218	0.454255	0.73594	1.13779	0.936864	1.73507	-0.0752807	0.0520199	0.669688	0.666813	0.329098	0.251132	0.483808	0.458794	-0.240621	-0.0249159	-0.16678	0.485388	0	0	0.275101	0.464612	-0.687653	-0.352816	1.18165	2.41747	1.53229	1.27327	1.55589
SLC35D2	-0.00153285	0.374153	0	0.18631	0.310514	0.450294	0.531003	0.717414	0.566237	1.01174	0.871944	0.941841	0.959107	0.180689	0.11949	0.257242	0.078723	-0.775506	-0.148649	-0.63358	0.155235	-0.787298	-0.0634223	-0.672264	0.0165176	0.149482	0	0.260794	0.86326	1.38702	-0.216589	1.70587	1.70704	2.41279	2.08419	2.69908
PDE1A	0	0	0.298488	0.298488	0	0	0.770478	0	0.770478	0.952708	0.945293	0.949	1.3181	0	0	0.544361	0	0	0	0	1.16646	0	0	0	0	0.104116	0.444471	0.031575	0.196354	2.16087	0	0	0	0.626665	0	-0.9971
CD1D	0.400157	0.464281	0.0314091	0.298616	0.522585	0.807054	0.388771	0.662054	0.619293	0.815287	1.08416	0.949726	1.65451	0.118884	0.178906	0.0267863	-0.164823	-1.03977	0.0118986	-0.961937	-0.235078	-0.588197	-0.0407843	-0.624232	0.0901141	-0.581467	0.41478	0.117586	0.669485	1.02864	0.363442	0.671777	-0.000332337	0.712722	1.43603	0.720643
PDZD4	0.0677375	-0.222049	0.0828617	-0.0238164	-0.233234	0.606464	0.64702	0.371293	0.541593	0.827734	1.08789	0.957811	1.29715	-0.124964	0.225119	0.10422	-0.119854	-0.491945	-0.295707	-0.723772	0.205409	-0.536213	-0.268885	-0.653616	0.182128	0.071669	0.0372646	0.186258	0.404134	0.97155	-0.144856	0.0914246	0.281219	0.531381	0.687457	0.441172
TMEM179	0.0908899	0.449268	-0.0839179	0.15208	-0.562389	1.02	0.751052	0.219315	0.663454	0.730131	1.19702	0.963577	0.456724	0.0285288	-0.247356	0.0594626	-0.200881	-0.58668	0.285964	-0.900656	-0.206939	-0.749902	-0.169546	-0.267157	0.162833	0.105188	0.547775	-0.10096	0.351931	-0.0110877	-0.396519	1.14803	2.08751	1.62452	1.05954	1.39061
SYTL1	-0.0247697	0.0444108	-0.0837188	-0.0213592	-0.239464	0.62461	0.597842	0.473166	0.565206	1.12715	0.810103	0.968626	1.1079	-0.0900038	0.279178	0.173172	0.200627	0.192121	0.402766	0.0674702	0.199766	0.101347	0.218646	-0.0931825	0.831621	0.0254155	0.0359631	0.20316	0.523598	-0.844238	-0.60071	0.297868	1.07764	1.48939	0.934013	1.06048
B3GALT5-AS1	0.444934	0.442859	0	0.443896	0.109655	0.358515	0	0.130831	0.244673	0.921317	1.02207	0.971692	0.742341	-0.123014	0.318151	-0.067122	-0.0578339	0.213121	0.611896	0	0.886532	-1.02718	-0.374407	-0.297122	-0.0757804	0	0	0.207912	0.562039	1.34035	0.683369	0.801899	-0.138673	1.21085	0.522029	0.884703
CTSO	0.216745	0.048858	-0.748553	-0.160984	0.197334	0.667375	0.424222	0.777777	0.623125	1.08412	0.865606	0.974862	1.49571	-0.217335	0.185772	0.430877	-0.0162584	-1.23211	-0.289084	-1.07335	-0.480382	-0.0774492	0.34819	-0.185776	0.635485	0.160868	0.485422	-0.125379	0.456643	0.228401	0.0825814	0.78214	0.968171	1.18418	1.20242	1.05956
CCKBR	0	0	0	0	0	0.683419	0	0.408789	0.546104	0.990366	0.960548	0.975457	1.53602	-0.201164	0.029349	0.276092	-0.248923	-0.508377	-0.270142	-1.31082	-0.324882	-1.3272	-0.328745	-0.807205	0.203091	0	0	0	0	0	0	1.06019	0.973612	1.48271	1.38237	1.53548
COL12A1	-0.0523752	0.0661977	-0.315269	-0.100482	0.299967	0.423619	0.555173	0.493455	0.490749	1.09793	0.854348	0.976141	1.11956	0.0660596	0.357767	-0.118579	-0.341708	-1.14488	-0.218336	-0.990573	-0.317729	-0.819052	-0.337817	-0.192737	0.0687889	-0.163002	0.511674	0.247739	0.803612	0.127187	0.552606	0.0999269	-2.39501	-0.321482	0.149069	-0.300768
MST1P2	0.308198	0.313455	0	0.310826	0	0	0.569287	0.479692	0.524489	1.06411	0.896514	0.980312	0.628029	-0.0932406	0.236203	0.200438	-0.370497	0	-0.120048	0	0.231828	-0.699522	-0.243705	-0.62397	0.220548	0.195476	0.343227	0.132707	0	0.146737	0	0.541917	0.376362	1.22906	0.791923	0.630905
THBD	0	0	0	0	0	0.502465	0	0	0.502465	1.00114	0.972453	0.986796	1.16556	0.0709357	0.128219	0.256586	-0.0303299	-0.601965	-0.172223	-0.484229	-0.102085	-0.84099	-0.23866	-0.302483	-0.0421942	0	0	0	0	1.04487	0	1.05559	1.2828	1.33717	1.09042	1.25592
HIST1H3E	0.199688	0.0774147	0.197266	0.158123	0.375048	0.515596	0.737616	0.666049	0.639754	1.022	0.954667	0.988331	0.522829	0.0590227	-0.184182	0.0355488	0.0294326	-0.879035	-0.44492	-0.755392	-0.118916	-0.611143	-0.117649	-0.455826	-0.0784322	-0.0273487	0.169321	0.0430472	0.475607	0.309761	0.11792	1.11021	1.28005	1.36296	1.06081	1.31838
LGALS1	0.184834	-0.0597833	0.116705	0.0805851	0.319977	0.664635	0.626533	0.489798	0.593655	0.823067	1.15489	0.988979	1.06884	-0.0555791	-0.123659	0.142151	0.0926499	-0.204538	-0.522723	-0.443001	0.492218	-0.856369	-0.398829	-0.650147	-0.00303797	-0.0852782	0.280037	0.0268671	0.57438	1.2146	0.125205	1.64617	1.7961	1.50988	1.59164	1.80028
ITIH5	0	0	0	0	0	0.318508	0	0.214156	0.266332	0.895865	1.09842	0.997143	0.886444	-0.105765	0.132083	0.201854	0.305729	0	0	0	0.995705	-0.844223	-0.540923	-0.43955	-0.00833704	0	0	0	0	0	0	0.975456	0.853739	1.4412	0.914656	1.21576
RP3-510D11.2	-0.257795	0.0612701	0.555245	0.119573	-0.069733	0.279997	0.720632	0.351131	0.450587	0.691974	1.3045	0.998238	0.710922	-0.208534	0.288358	-0.12434	-0.104435	-0.984899	-0.103031	-0.543597	-0.0547956	-0.352031	0.12312	-0.17913	-0.0712629	0.142905	0.351304	0.354942	0.33983	-0.376949	-0.548044	0.378319	0.603273	1.0731	0.620559	0.643538
T	-0.207217	-0.0966449	0	-0.151931	-0.3024	0.499687	0.645605	0.306273	0.483855	0.774362	1.22418	0.999271	1.49211	-0.293893	0.0856314	0.0342148	0.155488	-1.39082	-0.164667	-1.66316	0.193527	-1.43527	-0.188279	-0.869832	0.115287	0	0.882351	0.467434	0.930913	-0.862417	-1.36343	1.95842	2.22344	1.74594	1.49078	1.82591
CPXM1	0.11805	0.0901041	0	0.104077	-0.130233	0.34603	0.433126	0.564154	0.44777	0.717852	1.30528	1.01157	1.79974	0.0863733	-0.104509	0.568895	0.312592	-1.03775	0.384129	-1.82163	-1.62032	0	0	0	0	0	1.02992	0	1.23139	-1.43023	-3.4256	-0.831995	-0.362556	-0.455813	-0.587345	0.469208
ADAMTS7	-0.31574	-0.175897	0.34589	-0.0485823	0.420245	0.725393	0.792903	0.75854	0.758946	0.971004	1.05302	1.01201	1.36473	-0.124827	0.21718	0.341423	-0.0451879	-0.748653	-0.547726	-0.811305	-0.169604	-0.523251	-0.0870415	-0.503649	0.571772	-0.208594	0.277344	0.164235	0.39835	-0.0260856	-0.259454	0.588491	1.28001	1.14943	1.02116	0.961402
STK32A	0	0	0	0	0	0	0	0.690746	0.690746	1.17193	0.859036	1.01548	0.678045	0	0.01631	0.255952	0.219447	0	0	0	0.69711	-0.70635	-0.502668	-0.723297	0.555201	0	0	0	0	0	0	0	1.26671	1.31433	0.483165	1.13964
ELFN2	0.282033	-0.286493	-0.635813	-0.213424	0	0.00972962	1.19292	0.457966	0.553539	0.825943	1.21664	1.02129	0.947772	-0.173137	0.0352429	0.501537	0.284549	-0.579472	-0.823026	-0.427277	0.566805	-0.757905	0.115613	-0.529077	0.0639624	0.150624	0.43486	0.310438	0.698178	0.212493	0.0697531	0.648372	0.0763389	0.99547	0.48262	0.591794
PRRT2	0.112492	0.220502	0	0.166497	0.623314	0.171967	0.672111	0.496242	0.446773	0.853303	1.19331	1.02331	0.753522	0.0657711	-0.0809964	0.561087	0.692363	0	0	0	0.243446	-0.918462	-0.104546	-0.458902	0.0767563	0.308999	-0.370976	0.171841	0.0075153	-0.703346	0.556186	0.256468	0.309279	-0.184948	-0.314586	0.089269
CD70	0	0	0	0	0	0	1.17826	0.529244	0.853754	1.04456	1.01956	1.03206	1.48862	-0.151865	0.04239	0.0150399	0.270662	-1.12008	0.455726	-0.790101	0.253266	-2.06754	-0.387121	-1.37911	-0.270911	0	0	0	0.469543	1.58078	0	3.03315	3.30175	2.77524	2.0981	2.70435
DCHS1	-0.0554896	-0.108321	-0.208455	-0.124088	0.186313	0.993544	0.133272	0.632944	0.586586	0.920563	1.15607	1.03832	0.651039	-0.20434	0.183976	0.450938	0.286149	-0.888512	-0.0788495	-0.82821	-0.325007	-0.90936	-0.377072	-0.418821	0.0104896	0.0808655	0.325123	0.138482	0.538963	0.278069	0.00338279	0.945916	1.2677	1.57663	0.83681	1.19024
OPRL1	0	0.390145	0	0.390145	0	0	1.49027	1.05707	1.27367	0.803474	1.30103	1.05225	1.40763	-0.0468107	0.206361	0.540004	0.22189	-1.25007	-0.169984	-0.597252	0.467589	-1.36487	-0.145532	-0.660131	0.200612	-0.27175	0.0147877	-0.0358649	0.120324	0	0	2.37582	2.22657	1.72228	1.5686	1.81958
LOXL4	0.0737778	0.255922	0	0.16485	0.227029	0.54731	0.771503	0.418788	0.5792	0.970626	1.15169	1.06116	0.56743	0.381181	0.0454853	0.0811861	0.0206482	0.205967	-0.177226	0.240169	0.777141	-0.471433	-0.193246	-0.41631	0.218904	-0.252286	0.031085	-0.074206	-0.0774815	0.128742	-0.176418	-0.0677432	0.652338	1.34172	0.250399	0.529795
BRINP2	0	0	0	0	0	0	0.73033	0.18395	0.45714	1.08281	1.04259	1.0627	1.27165	0.0277669	-0.421518	0.178074	-0.443352	0	0.41574	0	0.572185	-0.695296	0.0421769	-0.449533	-0.00708576	0	0.196818	0	0	0	0	0.65865	1.84818	1.14006	0.653488	0.919031
USH1G	0	0	0	0	0	0	1.71123	0.696112	1.20367	1.10257	1.03003	1.0663	0.733886	0	-0.220734	0.209949	-0.0406199	0	0	0	0	0	0	0	0	0	0	0	0	0	0	0	0	0.765643	0.26081	0.331648
SNAP25	0	0	0	0	0	1.59562	0.613648	0.677212	0.962161	0.949525	1.18629	1.06791	1.09512	-0.230009	0.102363	0.267068	0.370196	-0.3964	0.274295	-0.747664	0.268284	-0.972129	-0.443602	-0.933263	-0.0648128	0	0	0	0	0	0	0.720424	1.89995	1.25207	0.986258	1.35478
SSPO	0	0	0	0	0	0	0.579993	1.00437	0.792183	0.943318	1.20324	1.07328	1.17425	0.539908	-0.0865013	0.723013	0.275434	0	0	0	0.778012	-1.10268	-0.56785	-0.236874	-0.236803	0	0	0	0	0	0	1.04029	1.25	1.80273	1.021	1.28379
GDF15	0	0	0	0	0	0	0	0.432954	0.432954	1.07432	1.08941	1.08186	0	0.462871	0.290931	0.315046	-0.0642327	0	0.0702499	0.671261	0.886687	-0.334895	-0.522987	0.181567	0.500432	0	0	0	0	0	0	1.05533	1.91351	1.9396	1.39431	1.55837
GAL3ST4	0	0	0	0	0	0	0	0.710105	0.710105	1.08632	1.07983	1.08307	1.66326	0.0816359	-0.0539266	-0.101111	0.490236	0	0	0	1.12741	0	0	0	0	0	0	0	0	0	0	0	1.43049	1.47452	1.09834	1.44341
SLC16A12	0.470309	0.197973	0	0.334141	0.465863	0.468248	0	0.593269	0.530759	1.14106	1.05427	1.09766	1.3488	-0.290976	0.243004	0.233665	0.11179	-0.380162	-0.269311	-0.52822	0.493232	-0.980688	-0.130839	-0.552157	-0.542566	0	0	0	0.419352	0	0	2.04326	0.942817	1.84645	1.37963	1.4848
ADAMTS16	-0.00473851	0.178088	0	0.0866748	0.515472	0.362429	0.64217	0.472196	0.492265	1.13295	1.06785	1.1004	1.20656	-0.0567361	0.106737	0.0279218	-0.105924	-2.00098	-0.309487	-1.99774	-0.514127	-1.29292	-0.197926	-1.06201	-0.547295	-0.235049	0.177487	-0.0062296	0.890149	0.409794	-0.820118	1.08823	0.276388	0.741194	0.730197	1.14917
TRANK1	0.700766	0	0	0.700766	0	0.481056	0.5545	0.833781	0.623113	1.16253	1.04415	1.10334	1.81706	0	0	0	0	0	0	0	0	0	0	0	0	0	0	0	0	3.05473	0	0	-3.92379	0	0	-3.92379
CHL1	0	0	0	0	0	0	0	0	0	1.0839	1.13713	1.11051	1.29337	0	0	0.829952	0	0	0	0	0	0	0	0	0	0	0	0	0	0	0	0	0	0	0	0
EBF1	-0.105929	-0.298643	-0.0715583	-0.15871	0.404811	0.810224	0.318178	0.924796	0.6844	1.32887	0.905477	1.11717	1.1836	0.135291	0.226041	0.238329	0.193492	-1.19435	-0.332174	-0.415878	0.455065	-1.07308	-0.101349	-0.622608	-0.16302	-0.149535	0.0485868	0.322726	0.0643608	0.117369	-0.233139	1.11186	1.29067	1.79105	1.16116	1.28991
RP11-496I9.1	0	0.231193	0	0.231193	0	0.369009	1.21349	0.840867	0.807789	1.05411	1.18951	1.12181	1.00625	-0.259911	0.101945	0.412409	-0.131038	0	0	0	0	-0.708178	-0.439335	-0.586442	0.263896	0.178237	0.539716	0.369124	0.446021	0.795051	0	1.38306	1.11892	1.29353	1.10894	1.13739
FAM43B	0	0	0	0	0	0.944061	1.32663	0.274323	0.848336	0.938579	1.31614	1.12736	1.60166	0	0.0493462	0.387205	0.0745855	0	0.697571	0	0.35297	-1.15081	0.0097674	-0.916916	0.710419	0	0.705867	0	0	0	0	0	1.43239	0.529615	0.61393	0.898937
TMEM255A	-0.192735	-0.252563	0.249282	-0.0653388	-0.587605	0.0646636	0.60357	0.648329	0.438854	1.23389	1.03225	1.13307	1.69699	-0.289196	0.0785247	0.162785	-0.0986697	-1.10848	-0.0447685	-0.737139	0.997333	-1.20532	-0.045746	-0.892088	0.399007	0.112642	0.210692	-0.00889575	0.655793	0.480397	-0.323279	0.613234	0.676771	1.28948	0.671424	0.745658
ACVRL1	0	0	0	0	0	1.17488	0	1.16282	1.16885	1.03971	1.2843	1.16201	0.887854	-0.153065	-0.124505	0.382488	0.586319	-1.35525	0.197735	-0.569784	0.463043	-0.581854	-0.106371	-0.472125	0.349319	0	0	0	0	0.670373	0	0.803841	1.59262	1.58989	0	1.34963
JPH4	0	0	0	0	0	0	0	0.937785	0.937785	1.33893	1.02818	1.18356	1.88825	0	0	0	0	0	0	0	0	0	0	0	0	0	0	0	0	0	0	0	0	0	0	0
PYROXD2	0.0499764	0.0134671	-0.0297454	0.0112327	0.605219	0.808902	0.492862	0.463458	0.588407	0.827393	1.55639	1.19189	0.624569	0.0519067	-0.086551	-0.2118	-0.249429	-0.155052	0.252651	0.399672	0.35346	-0.145012	0.190427	-0.559537	0.251113	0.133365	-0.213838	-0.187794	-0.41225	0.453613	0.303883	0.797032	1.40124	1.00125	1.02082	1.02988
INE2	0	0	0.107165	0.107165	-0.293602	0.576777	0.347491	0.710242	0.544836	1.05216	1.41829	1.23522	1.13744	-0.0432393	0.0434136	-0.147588	-0.12967	-1.31155	-0.364041	-1.17617	0.0697542	-0.815853	-0.307665	-0.913707	-0.0401522	0	0	0	0	0.479433	0	1.22599	1.08862	1.62422	1.30511	1.31099
ABI3BP	0	0	0	0	0	0	0.686346	0	0.686346	1.05134	1.42066	1.236	1.98266	0	0.163176	0.646943	0.195584	0	0	0	0.966173	0	0	0	0	0	0	0	0	0	0	0	1.13377	1.37447	0	0.971739
PIANP	0.181082	0.233485	0	0.207284	0.466791	0.826548	0.675558	0.45198	0.651362	1.09484	1.38476	1.2398	1.80625	0.194921	0.0731682	0.464012	0.270913	-1.28046	-0.183332	-1.43199	-0.258068	-1.38956	-0.359244	-1.08883	0.177997	0	0	0	0.805643	-0.162933	-0.257307	1.12902	1.80783	1.18512	0.930691	1.37649
ZNF467	0	0	0	0	0	0	1.16232	0.649439	0.905881	1.21644	1.27063	1.24354	1.20108	0	0.134178	0.555675	0.712615	0	0	0	0.99529	-1.37963	-0.797133	-0.923899	0.0531394	0	0	0	0	0	0	0	2.17448	1.83511	0.724213	1.58807
C19orf66	0	0	0	0	0	0.902451	1.01573	1.008	0.975395	1.28117	1.26336	1.27226	2.05407	-0.136286	-0.0721755	0.208712	0.286985	-1.41818	-0.158722	-1.07281	0.559565	-1.49869	-0.597234	-1.04732	0.0353699	-0.412792	-0.073481	-0.374798	0.361578	1.24552	0	1.82837	1.86771	1.55778	1.60056	1.60825
TRPV4	0	0	0	0	0	0	0	0	0	1.58105	0.970737	1.27589	1.32736	0.160555	0.239316	0.222047	-0.147021	-1.28706	-0.322965	-1.28635	0.3036	-1.16738	-0.108803	-0.715429	0.400263	0	0	0	0	1.48248	0	1.66085	2.2104	2.84398	2.44073	2.4154
NECTIN4	-0.293409	-0.771941	0	-0.532675	-0.344698	0.713165	0.654204	0.615633	0.661001	1.40354	1.21518	1.30936	0.906022	0.839226	0.305291	-0.117904	-0.0670247	0	0	0	0	0.28442	0.0775636	-0.175757	0.00234909	0.223997	0.104407	0.156051	-0.122617	-0.65744	0.127092	-0.862885	0.181203	0.441332	0.0960565	-0.000338398
NTNG2	0.417077	0	0	0.417077	0	0	0.506774	0.929312	0.718043	1.09796	1.56147	1.32971	1.0031	0	0.271137	0.358272	0.363976	0	0	0	0.520183	0	0	0	0.239604	0	0	0	0.709001	0.561835	0.514563	0	0	0.354522	-0.0822155	0.174693
RINL	0.132333	0.683429	0	0.407881	0	1.15893	0	0.794267	0.976599	0.952673	1.72595	1.33931	0.978458	-0.238172	0.115745	-0.0314063	0.463961	-0.604403	-0.0978988	-0.417647	-0.282812	-1.09049	-0.551854	-1.3263	0.369044	0	0	0	0	0	0	1.51724	2.17532	1.59581	0.560574	1.38684
SSTR1	0	0	0	0	0	0.548403	0	0.106407	0.327405	1.44683	1.23223	1.33953	1.51005	-0.0971123	-0.207289	-0.00804639	0.0810161	0.325244	-0.0058857	0.337523	0.822831	-0.168675	-0.0725329	-0.218017	0.0169144	-0.546422	0.439373	-0.180332	0.78108	0	0	2.86745	2.48293	3.51717	2.62644	2.81338
MXRA5	0	0	0	0	0	0.964919	0	0.25825	0.611584	1.00904	1.69871	1.35388	1.27968	0	0	0	0	0	0	0	0	0	0	0	0	0	0	0	0	0	0	0	0	0	0	0
FGFBP1	0	0	-0.223545	-0.223545	0	0.349665	0	1.02442	0.687044	1.22585	1.51077	1.36831	1.38352	-0.155082	-0.0639624	0.0605893	0.0688933	0.011794	-0.481769	-0.200919	0.953001	-0.350833	-0.174431	-0.27881	0.146848	0.315622	0	0	0.372824	1.59859	0	2.09923	1.00048	1.15159	1.28474	1.43857
SCN2A	0	0	0	0	0.169815	0.752954	0.398089	0.910067	0.687037	1.51618	1.27469	1.39544	1.11031	-0.0125209	-0.053465	-0.0896222	0.0460972	-0.638361	-0.235086	-0.262302	0.367643	-0.948198	0.0284241	-0.316899	0.116583	0	0	0	0	0	0	2.43014	2.15591	2.40057	2.25127	2.23808
EPS8L2	-0.0851323	-0.0287072	0	-0.0569198	-0.321818	0.879558	0.652095	0.640885	0.724179	1.09052	1.7291	1.40981	1.90434	0.0578178	0.219595	0.196782	0.219374	-0.366367	-0.46648	-0.52851	0.23779	-1.39146	-0.465158	-0.897849	-0.0138558	0	0	0	0.395262	0.115731	0.0661369	2.82629	2.88257	3.07716	2.79888	3.1229
DRAXIN	0	0	0	0	0	1.56515	0.8401	0.754845	1.05336	1.56682	1.27286	1.41984	1.75996	-0.0210759	0.449932	0.18339	0.1472	-0.489765	0.189813	-0.18247	0.396619	0	0.085358	0	0.360201	0	0	0	0	0	0	1.45763	2.21705	1.64125	1.27556	1.72831
EHD2	-0.0669804	0.158709	0	0.0458644	-0.0931429	1.04864	0.767901	0.646594	0.821045	1.18981	1.71747	1.45364	2.14792	0.18981	0.11797	0.2435	0.264517	-1.92561	-0.271334	-1.7617	0.419028	-1.68227	-0.145226	-1.22372	-0.125716	-0.481707	0.406132	-0.0429935	0.850909	1.50903	-0.316265	2.13205	2.63	2.34684	2.28072	2.32107
ANXA1	0.0122721	-0.0367298	-0.126779	-0.0504122	-0.147883	0.766564	0.68551	0.657323	0.703132	1.49766	1.44145	1.46956	1.37285	0.0123374	0.327487	0.263931	-0.160788	-1.73108	-0.298418	-1.17621	0.621116	-0.862878	-0.0209638	-0.595878	-0.516084	0.328283	0.43132	0.189099	0.845879	1.48515	0.401196	1.70755	0.211652	1.95597	2.18218	1.64427
GIPC3	0	0	0	0	0	0	1.30412	0.636618	0.970368	1.15782	1.79268	1.47525	2.22897	-0.396841	0.00665434	0.533774	0.353541	-1.24027	-0.406363	-1.22649	0.621632	-1.19576	-0.455838	-1.02095	0.0794618	0	0	0	0	0	0	2.04151	2.49785	1.86128	2.11238	2.04099
FRZB	0	0	0	0	0	0	1.06177	0	1.06177	1.64514	1.33874	1.49194	1.49818	0	0	0.119616	0	0	0	0	0	0	0	0	0	0	0	0	0	0	0	0	0	1.1426	0	1.1788
GADL1	0	0	0	0	0	1.17629	0	1.6379	1.40709	1.79682	1.23223	1.51452	1.13729	0	0	0	-0.371599	0	0	0	0	-1.70888	-0.902815	-1.1476	-0.381519	0	0.363947	0	0.729749	1.06855	0	0	-0.413238	0	1.22482	0.617755
KLHL35	0	0.591036	0	0.591036	0	0	0.959966	0.406124	0.683045	1.83663	1.24684	1.54174	1.51211	0.481742	-0.138726	0.083668	0.245551	-1.12535	0.0537454	-0.892101	0.151531	-0.650717	0.356734	-0.607224	0.692273	0	0.582257	0	0	0	0	1.28639	1.53739	2.2814	1.16511	1.55807
PLXNB3	0	0	0	0	0	0	1.02421	1.57693	1.30057	1.19327	1.91501	1.55414	2.26594	0.181804	-0.0627811	0.13622	0.00956187	-0.841402	-0.461477	-1.16658	0.235922	-1.56198	-0.666488	-1.04824	0.184669	0	0	0	0	1.17739	0	2.62844	3.41099	2.70131	3.00701	3.01192
VAT1L	0	0	0	0	0	0	0	1.19019	1.19019	1.35689	1.75619	1.55654	1.58313	0.169104	0.0380057	0.00575789	0.144824	0	0	0	0.330259	0	0	0	0	0	0	0	0	0	0	0.88255	1.35731	1.3992	0.930773	1.17321
ABCA8	0	0	0	0	0	1.23742	0	0	1.23742	1.50381	1.75631	1.63006	1.70476	0.0363947	-0.10327	0.00177757	-0.203698	-0.235814	-0.143671	-0.643664	1.13658	-1.10358	-0.734432	-0.977433	-0.0136347	0	0	0	0	2.33456	0	1.93485	2.17126	2.52397	2.5319	2.56961
SERPING1	0	0	0	0	0	0	0	1.03282	1.03282	1.39047	2.16106	1.77576	1.86468	0.0192273	0.12241	0.128837	0.271072	-0.808643	-0.945544	-1.13653	0.551207	-2.00013	-0.33127	-0.94003	-0.244603	0	0	0	0	2.91448	0	2.13654	1.50708	2.23967	1.45653	1.75319
STX1B	0	0	0	0	0	0	1.20108	0	1.20108	1.77496	1.80154	1.78825	2.152	-0.315845	-0.0819062	0.49723	0.318112	-1.84664	-0.0426364	-1.19705	-0.919331	-1.77118	-0.732216	-0.955348	0.138409	0	0	0	0	0	0	2.39372	2.68522	2.42033	1.7527	2.36814
ALDH1A1	0	0	0	0	0	0	0	0	0	1.96176	1.64762	1.80469	2.66592	0.18265	0.124263	0.504074	0.332902	-2.10674	-0.856472	-1.56664	0.977254	-1.5184	-0.104404	-0.912638	0.361804	0	0	0	0	0	0	3.75856	5.96524	4.3195	4.23544	4.3343
SEMA5A	0	0	0	0	0	0	0	0	0	1.93909	1.77204	1.85556	2.35694	0	0	0.447726	0	0	0	0	0.953311	0	0	0	0	0	0	0	0	2.5042	0	0	0	1.53325	0	1.53325
COL17A1	0	0	0	0	0	0	0	0	0	1.63213	2.25764	1.94489	2.33306	0.123146	0.0245118	0.167705	0.616127	-1.85056	-0.0451998	-1.4387	0.591236	-1.37881	-0.243761	-0.634472	0.266117	0	0	0	0	0	0	3.62371	5.05333	4.77527	3.74832	3.96673
HAS2	0	0	0	0	0	0	1.31992	1.32798	1.32395	2.22923	2.1435	2.18637	3.29073	0	0	0	0	0	0	0	0	0	0	0	0	0	0	0	0	0	0	0	0	0	0	0

## Sheet: Table S6.
Table S6. Proteins affected by Senexin B treatment or Mediator kinase mutations
UniprotID	Gene_name	Description	Pro_SnxB.3h__logFC	Pro_SnxB.72h_logFC	Pro_8M_vs_8_logFC	Pro_19M_vs_19_logFC	Pro_SnxB.3h_adj.P.Val	Pro_SnxB.72h_adj.P.Val	Pro_8M_vs_8_adj.P.Val	Pro_19M_vs_19_adj.P.Val	RNA_SnxB.3h__logFC	RNA_SnxB.72h_logFC	RNA_8M_vs_8_logFC	RNA_19M_vs_19_logFC
Q13585	GPR50	Melatonin-related receptor	-1.68349	-1.60417	#N/A	#N/A	8.89e-13	2.26e-12	#N/A	#N/A	-1.47626	-2.24503	-0.509107	-1.05587
Q01581	HMGCS1	Hydroxymethylglutaryl-CoA synthase, cytoplasmic	-1.28023	-1.08721	-0.317701	-1.16187	1.43e-14	5.77e-13	0.00343519	2.7e-12	-0.97368	-0.686324	-0.584259	-0.936359
Q96CX2	KCTD12	BTB/POZ domain-containing protein KCTD12	-0.676469	-0.82565	-0.298095	-1.37717	8.96e-10	1.84e-11	0.00279664	1.24e-14	-0.907048	-0.961879	-1.03534	-1.01175
P54687	BCAT1	Branched-chain-amino-acid aminotransferase, cytosolic	-0.802767	-1.06903	-0.235464	-0.757511	1.01e-08	4.41e-11	0.0589629	1.55e-07	-0.344011	-0.640722	-0.079369	-0.476936
O95718	ESRRB	Steroid hormone receptor ERR2	-0.715994	#N/A	#N/A	#N/A	0.0124758	#N/A	#N/A	#N/A	-1.06556	-1.36345	-0.125314	-0.135186
Q01650	SLC7A5	Large neutral amino acids transporter small subunit 1	-0.832772	-1.01545	-0.0651034	-0.854511	3.92e-11	7.6e-13	0.538909	2.38e-10	-0.263711	-1.186	-0.21237	-0.887237
P08243	ASNS	Asparagine synthetase [glutamine-hydrolyzing]	-0.75465	-0.916788	-0.26053	-0.789547	5.66e-11	1.25e-12	0.00522512	2.38e-10	-0.219658	-0.641318	-0.0942582	-0.682367
O14654	IRS4	Insulin receptor substrate 4	-0.99341	-0.883712	-0.122445	-0.644445	2.98e-17	2.56e-16	0.0345798	3.27e-12	-0.608838	-0.835566	-1.39356	-0.418431
Q96KN1	LRATD2	Protein LRATD2	-0.697761	-0.57397	#N/A	#N/A	0.000224408	0.00138687	#N/A	#N/A	-0.453724	-0.143565	-0.621134	-0.984361
Q9UPY6	WASF3	Wiskott-Aldrich syndrome protein family member 3	#N/A	-0.091825	-1.01442	-0.756717	#N/A	0.611019	0.000304715	0.000253091	0.085011	-0.1178	-0.0169717	-0.0921784
P31327	CPS1	Carbamoyl-phosphate synthase [ammonia], mitochondrial	-1.58211	-0.973548	-0.403687	0.531288	6.19e-09	1.57e-05	0.0914109	0.0132485	-1.80056	-0.816401	-0.0969097	0.065075
O60675	MAFK	Transcription factor MafK	#N/A	-0.600402	#N/A	#N/A	#N/A	0.00066908	#N/A	#N/A	-0.388939	-0.461376	-0.266966	-0.492343
Q6IEE7	TMEM132E	Transmembrane protein 132E	-0.816271	-1.09103	0.114737	#N/A	1.94e-05	5.46e-07	0.771588	#N/A	-1.56137	-0.993195	-0.0204233	-0.219093
Q5VXT5	SYPL2	Synaptophysin-like protein 2	-0.782993	-0.390093	#N/A	#N/A	6.52e-05	0.0196513	#N/A	#N/A	-0.737452	-0.406567	0.0553425	-0.180125
P54253	ATXN1	Ataxin-1	-0.894574	-0.258822	#N/A	#N/A	9.78e-09	0.00797631	#N/A	#N/A	0.290781	0.267815	-0.0387245	0.206886
Q92597	NDRG1	Protein NDRG1	-0.914938	-0.577844	-0.00608885	-0.713186	2.47e-06	0.000782803	0.982141	0.000190258	-1.32392	-0.756854	-1.0213	-1.20103
Q15758	SLC1A5	Neutral amino acid transporter B(0)	-0.795459	-0.658512	-0.0315206	-0.697253	2.8e-11	1.09e-09	0.767779	2.95e-09	-0.380529	-0.689157	-0.347449	-0.635704
P56270	MAZ	Myc-associated zinc finger protein	-0.31265	-0.625247	-0.419562	-0.800659	0.0359963	0.000120254	0.0208811	1.45e-05	-0.284195	-0.447779	-0.0465757	-0.209816
P08195	SLC3A2	4F2 cell-surface antigen heavy chain	-0.734521	-0.984531	0.046643	-0.476105	4.57e-12	9.45e-15	0.583466	1.12e-07	-0.2643	-0.594043	-0.109597	-0.472628
Q13907	IDI1	Isopentenyl-diphosphate Delta-isomerase 1	-0.953514	-0.581179	0.0543441	-0.62643	6.55e-13	1.21e-08	0.589884	1.9e-08	-0.910901	-0.39215	-0.618896	-0.972302
Q9UHC6	CNTNAP2	Contactin-associated protein-like 2	-0.481836	-0.580611	-0.330273	-0.612887	0.0051371	0.00100234	0.104782	0.0012341	-0.27154	-0.25399	-0.0676161	-0.138023
P31641	SLC6A6	Sodium- and chloride-dependent taurine transporter	#N/A	-0.772821	-0.240143	-0.464821	#N/A	0.00416841	0.10437	0.00233824	-0.123612	-0.579565	-0.117549	-0.447275
Q9Y244	POMP	Proteasome maturation protein	-0.545614	-0.179328	-0.65695	-0.564484	0.00785719	0.400532	0.00888649	0.010313	-0.0873644	-0.0422557	-0.0183477	-0.223681
Q9UPV0	CEP164	Centrosomal protein of 164 kDa	-0.353696	-0.599298	#N/A	#N/A	0.0881803	0.00571959	#N/A	#N/A	0.105929	-0.0883516	0.0452945	0.0753568
Q9BTM9	URM1	Ubiquitin-related modifier 1	-0.228181	-0.293289	-0.516461	-0.828857	0.0950828	0.031435	0.00323592	2.73e-06	-0.307025	-0.347063	0.0362155	-0.193261
Q9Y5J7	TIMM9	Mitochondrial import inner membrane translocase subunit Tim9	-0.0664712	-0.412271	-0.589243	-0.793858	0.645838	0.00209045	0.00108049	2.43e-06	0.0187022	-0.0441826	-0.132354	-0.226761
Q9H0M0	WWP1	NEDD4-like E3 ubiquitin-protein ligase WWP1	0.287639	-0.0122197	-0.84325	-1.26203	0.132027	0.958635	0.00116662	7.12e-07	0.0684198	0.0656448	0.0715911	0.0258177
Q3SY69	ALDH1L2	Mitochondrial 10-formyltetrahydrofolate dehydrogenase	-0.21016	-0.702644	#N/A	#N/A	0.0695031	4.1e-06	#N/A	#N/A	-0.274584	-0.249161	-0.0047703	0.684131
P0DMV8	HSPA1A	Heat shock 70 kDa protein 1A	-0.488549	-0.373431	-0.224254	-0.68544	1.6e-10	2.65e-08	0.00116662	3.15e-12	-0.946495	-0.76273	-1.39814	-0.773734
P07196	NEFL	Neurofilament light polypeptide	-0.886124	-0.555879	0.0398864	-0.365026	1.93e-12	1.82e-08	0.696082	4.17e-05	-0.743193	-0.201356	-0.325243	-0.238139
P11474	ESRRA	Steroid hormone receptor ERR1	-0.623253	-0.903483	0.243399	-0.470699	1.76e-05	5.98e-08	0.115192	0.00110114	-0.619538	-0.456659	-0.11408	-0.227243
Q9Y217	MTMR6	Myotubularin-related protein 6	-0.840975	0.391729	-0.733902	-0.555932	2.09e-05	0.0253044	0.00164023	0.00394803	-0.0980731	0.0207541	0.0218338	-0.139691
I3L0B8	SLC25A52	Mitochondrial nicotinamide adenine dinucleotide transporter SLC25A52	-0.0288572	-0.840268	#N/A	#N/A	0.913657	0.000633978	#N/A	#N/A	#N/A	#N/A	#N/A	#N/A
P05412	JUN	Transcription factor AP-1	-0.688362	-0.53959	-0.248203	-0.252889	4.87e-07	1.83e-05	0.063539	0.0338726	-1.21706	-1.24252	-1.27801	-0.671976
Q9Y4H2	IRS2	Insulin receptor substrate 2	-0.339209	-0.369957	-0.328885	-0.689936	0.0111438	0.00599382	0.0397259	2.11e-05	-0.00833328	-0.336864	-0.729738	-0.25374
Q9BUW7	BBLN	Bublin coiled-coil protein	-0.0637639	-0.140206	-0.684573	-0.834667	0.847123	0.642222	0.0393264	0.00565305	0.0767953	0.350072	-0.122296	0.0647494
P58546	MTPN	Myotrophin	0.0709943	0.00518901	-0.754929	-1.01966	0.569235	0.972352	6.9e-05	5.41e-09	0.0139383	0.0129805	-0.00465704	-0.0459208
Q9BW61	DDA1	DET1- and DDB1-associated protein 1	-0.805067	-0.481795	-0.159975	-0.24878	0.0111488	0.126515	0.714129	0.48771	-0.101516	-0.0894201	0.0490937	-0.0639725
P06454	PTMA	Prothymosin alpha	-0.251893	-0.420865	-0.342406	-0.680298	0.0122083	0.000110342	0.00608874	4.83e-07	-0.387949	-0.319463	-0.146021	-0.483725
Q86UD0	SAPCD2	Suppressor APC domain-containing protein 2	-0.392375	-0.547438	-0.0460923	-0.697364	0.0339177	0.00386495	0.865302	0.000868374	-0.411346	-0.294986	0.0186141	-0.26462
Q9Y5J9	TIMM8B	Mitochondrial import inner membrane translocase subunit Tim8 B	-0.366518	-0.40436	-0.244711	-0.645194	0.00665486	0.00307471	0.127161	5.21e-05	-0.160003	-0.193192	-0.0338962	-0.117127
Q9UKT4	FBXO5	F-box only protein 5	-0.452666	#N/A	-0.185984	-0.605671	0.000283581	#N/A	0.159234	3.04e-05	-0.372841	-0.240631	-0.293019	-0.429615
Q12894	IFRD2	Interferon-related developmental regulator 2	-0.306545	-0.27178	-0.404614	-0.669894	0.00445489	0.0105823	0.00300471	1.44e-06	-0.407322	-0.446898	-0.00661845	-0.256163
Q9UHI8	ADAMTS1	A disintegrin and metalloproteinase with thrombospondin motifs 1	-0.0994746	-0.153762	-0.637883	-0.755653	0.304973	0.102049	5.06e-05	3.48e-08	0.202014	-0.164414	-1.33785	-0.463274
P31350	RRM2	Ribonucleoside-diphosphate reductase subunit M2	-0.33656	-0.322769	-0.365772	-0.600881	1.51e-05	2.59e-05	0.000349501	6.84e-09	-0.252135	-0.43359	-0.330464	-0.48392
Q8WV93	AFG1L	AFG1-like ATPase	0.173797	-1.04657	-0.194627	-0.546629	0.162606	1.88e-09	0.194455	0.000151271	0.123021	0.138535	-0.276541	0.104243
P15104	GLUL	Glutamine synthetase	-0.357135	-0.305121	-0.162592	-0.754604	0.000313326	0.00158252	0.148736	2.83e-08	-0.428853	-0.374881	-0.442403	-0.469105
P43003	SLC1A3	Excitatory amino acid transporter 1	-0.501004	-0.735996	0.177975	-0.505482	2.11e-05	6.01e-08	0.15971	5.35e-05	-0.728221	-0.598878	-0.160014	-0.605471
Q8N257	H2BU1	Histone H2B type 3-B	-1.00253	-0.404784	-0.00604625	-0.146799	6.47e-05	0.0748005	0.986838	0.580386	-0.748456	-0.492694	-0.689508	-0.46496
Q8N428	GALNT16	Polypeptide N-acetylgalactosaminyltransferase 16	-0.143698	#N/A	-0.731592	-0.284652	0.281269	#N/A	0.0211222	0.247299	-0.0794814	-0.35793	0.0337977	0.0409047
Q00534	CDK6	Cyclin-dependent kinase 6	-0.147421	-0.409707	-0.237701	-0.746325	0.268697	0.00230513	0.130239	5.99e-06	0.0682717	-0.159879	0.0277428	-0.142328
P48029	SLC6A8	Sodium- and chloride-dependent creatine transporter 1	-0.736606	-0.480401	0.137884	-0.460828	2.73e-09	3.83e-06	0.201956	2.11e-05	-0.699635	-0.63895	-0.218379	-0.456453
P16403	H1-2	Histone H1.2	-0.973003	-0.358724	0.0073981	-0.168489	3.22e-06	0.0424044	0.979364	0.395663	-0.0403799	0.460351	0.173609	0.686545
Q9BQ69	MACROD1	ADP-ribose glycohydrolase MACROD1	-0.500242	-0.798286	-0.0199205	-0.115915	0.00105124	3.63e-06	0.928463	0.486977	-0.78891	-0.470168	-0.0454228	0.120229
Q99808	SLC29A1	Equilibrative nucleoside transporter 1	-0.652748	-0.514451	0.0413204	-0.306659	1.85e-07	7.64e-06	0.769697	0.00494115	-0.196808	-0.354489	-0.117384	-0.238932
P07305	H1-0	Histone H1.0	-0.708984	-0.527285	-0.0325597	-0.153036	1.25e-10	3.57e-08	0.750111	0.0488911	-0.479398	-0.584474	-0.693247	-0.385831
Q9BZX2	UCK2	Uridine-cytidine kinase 2	-0.130545	-0.210278	-0.350604	-0.725774	0.167221	0.0247165	0.00343519	6.21e-08	-0.0333698	-0.259741	-0.0924842	-0.229298
Q92686	NRGN	Neurogranin	-0.092183	-0.4633	-0.248938	-0.606287	0.757626	0.0721618	0.456595	0.0288467	-0.280445	0.00387617	-0.0155989	-0.0165578
P51965	UBE2E1	Ubiquitin-conjugating enzyme E2 E1	-0.276807	-0.126521	-0.350703	-0.637625	0.00355849	0.176716	0.00319632	4.18e-07	-0.405858	-0.0409847	-0.00667359	-0.204301
Q8N9Q2	SREK1IP1	Protein SREK1IP1	0.0464634	-0.151509	-0.507233	-0.773183	0.742508	0.228744	0.00185052	1.74e-06	-0.188596	-0.0388292	0.0281864	-0.147926
Q9BV86	NTMT1	N-terminal Xaa-Pro-Lys N-methyltransferase 1	-0.225914	-0.31836	-0.201477	-0.621192	0.0291792	0.00278464	0.106371	3.2e-06	-0.297983	-0.416332	-0.12183	-0.40001
P07741	APRT	Adenine phosphoribosyltransferase	-0.0236882	-0.286914	-0.390258	-0.658143	0.819988	0.00167733	0.00116662	1.12e-07	-0.0227329	-0.324094	0.00917634	-0.226406
P51956	NEK3	Serine/threonine-protein kinase Nek3	0.275553	0.00705082	-0.683846	-0.91808	0.308382	0.982086	0.0320765	0.00177376	0.327152	0.00579756	0.012555	0.00887563
Q7Z422	SZRD1	SUZ domain-containing protein 1	-0.17634	-0.193687	-0.325792	-0.61149	0.138392	0.100212	0.0232643	2.32e-05	-0.210226	-0.282272	-0.0268695	-0.232563
P48506	GCLC	Glutamate--cysteine ligase catalytic subunit	-0.144678	-0.141104	-0.36187	-0.627282	0.0330503	0.0372608	0.000363975	2.99e-09	-0.0484221	-0.0592548	-0.367223	-0.169603
Q9Y2I1	NISCH	Nischarin	-0.589425	-0.501254	-0.072639	-0.111047	9.86e-07	1.1e-05	0.584882	0.310614	0.0245793	-0.0182122	0.0534833	0.251688
P57060	RWDD2B	RWD domain-containing protein 2B	0.0619	0.318989	-0.713873	-0.929458	0.852719	0.262847	0.033074	0.0024562	0.0719217	-0.201245	0.045272	0.0984711
Q7Z5H3	ARHGAP22	Rho GTPase-activating protein 22	-0.287538	-0.347711	0.0129766	-0.639126	2.44e-05	1.7e-06	0.883902	2.77e-10	-0.121853	-0.429924	-0.087474	-0.423338
Q14019	COTL1	Coactosin-like protein	0.00968744	-0.295882	-0.297917	-0.660867	0.931041	0.00186253	0.00889854	2.1e-07	-0.114162	-0.330679	-0.053245	-0.282379
Q9H910	JPT2	Jupiter microtubule associated homolog 2	-0.0194616	-0.139577	-0.475865	-0.606016	0.896784	0.269821	0.00280992	4.11e-05	-0.0377083	-0.0213147	-0.0444123	-0.14766
O75506	HSBP1	Heat shock factor-binding protein 1	-0.0534128	-0.051764	-0.457532	-0.677057	0.539552	0.550608	0.000216053	1.54e-08	-0.146741	-0.164191	-0.0315202	-0.144186
Q9UNI6	DUSP12	Dual specificity protein phosphatase 12	-0.177058	-0.18203	-0.286568	-0.592796	0.156786	0.14368	0.054936	6.16e-05	-0.0763662	-0.265889	-0.0455446	-0.203386
Q92536	SLC7A6	Y+L amino acid transporter 2	-0.611011	-0.575205	0.0351031	-0.0779996	0.000314575	0.000621506	0.880146	0.682527	-0.142606	-0.495106	-0.0816997	-0.281349
Q9BXV9	GON7	EKC/KEOPS complex subunit GON7	0.0305597	0.0127303	-0.31904	-0.953268	0.862414	0.945517	0.0689875	9.07e-07	-0.0855993	-0.109684	0.0518524	-0.144359
B7Z613	GPM6B	Neuronal membrane glycoprotein M6-b	0.186684	-0.0972987	-0.562251	-0.749862	0.172289	0.501645	0.00589635	0.000143686	0.519643	0.371334	-0.0466745	0.11879
P17676	CEBPB	CCAAT/enhancer-binding protein beta	-0.676011	-0.431126	0.41169	-0.51706	0.00086479	0.0262762	0.0780115	0.0137058	-0.328667	-0.298172	-0.0822731	-0.505229
P00441	SOD1	Superoxide dismutase [Cu-Zn]	-0.0926558	0.465451	-0.771453	-0.794864	0.646669	0.0108092	0.00149827	0.000174457	0.0377651	0.10924	-0.0610294	-0.119765
Q9Y6V0	PCLO	Protein piccolo	0.0381935	0.330247	-0.714054	-0.839908	0.862428	0.0691836	0.00269729	9.83e-05	0.274141	-0.00855619	0.0548033	0.213292
Q15121	PEA15	Astrocytic phosphoprotein PEA-15	-0.0754963	0.00312943	-0.496618	-0.607402	0.442303	0.978318	0.000363975	9.39e-07	-0.21878	-0.113603	-0.0112229	-0.0726702
P37268	FDFT1	Squalene synthase	-0.653046	-0.459063	0.064845	-0.128531	4.52e-13	6.01e-10	0.306105	0.0186845	-0.543193	-0.328306	-0.117569	-0.270525
Q567V2	MPV17L2	Mpv17-like protein 2	-0.234797	-0.826668	-0.0619668	-0.0495984	0.206072	4.74e-05	0.816076	0.830692	-0.152948	-0.140891	0.0105263	-0.0531748
P14174	MIF	Macrophage migration inhibitory factor	0.0255452	0.326481	-0.683229	-0.826067	0.857081	0.00628523	0.000202338	3.11e-07	-0.11973	0.194419	-0.00100675	0.0208683
Q9Y219	JAG2	Protein jagged-2	-0.301341	#N/A	0.0239428	-0.590467	0.0192638	#N/A	0.89631	0.000177689	-0.0916606	-0.452577	-0.0913494	-0.308127
P00156	MT-CYB	Cytochrome b	#N/A	-0.665041	-0.0198636	-0.17623	#N/A	0.000234702	0.931961	0.303074	#N/A	#N/A	#N/A	#N/A
O94813	SLIT2	Slit homolog 2 protein	-0.658772	-0.291458	0.0612102	-0.244842	7.95e-12	1.34e-05	0.413912	0.000303524	0.25174	-0.0630608	-0.161109	-0.266355
Q6AHZ1	ZNF518A	Zinc finger protein 518A	-0.0746662	-0.750217	-0.194812	-0.0979643	0.826921	0.0102406	0.642654	0.802349	-0.0411931	-0.27435	0.0484826	0.0522479
Q86SX6	GLRX5	Glutaredoxin-related protein 5, mitochondrial	-0.0633978	-0.596599	-0.0976819	-0.355141	0.806872	0.00758048	0.753556	0.135617	-0.225748	-0.2135	-0.0422735	-0.325428
Q9HBH1	PDF	Peptide deformylase, mitochondrial	-0.359437	-0.606724	0.0979909	-0.214062	0.00351914	1.05e-05	0.534856	0.0963008	-0.127539	-0.435323	0.00373285	-0.11346
Q96JB3	HIC2	Hypermethylated in cancer 2 protein	-0.511903	-0.636396	0.278822	-0.205961	2.94e-05	1.36e-06	0.0351589	0.0789649	-0.324474	-0.224028	-0.071292	-0.262593
Q9BQC3	DPH2	2-(3-amino-3-carboxypropyl)histidine synthase subunit 2	-0.0469994	-0.121753	-0.27007	-0.629822	0.717832	0.305615	0.0508234	1.05e-05	-0.016538	-0.40936	-0.0801742	-0.202471
Q86V24	ADIPOR2	Adiponectin receptor protein 2	-0.226439	-0.29571	0.161234	-0.687476	0.00565916	0.0005158	0.0967458	1.15e-08	0.0318883	0.0284828	-0.0538043	-0.0998606
P48509	CD151	CD151 antigen	-0.626865	-0.423913	0.0571904	-0.0520217	6.3e-08	2.47e-05	0.637025	0.621078	-0.583468	-0.449271	-0.0540684	-0.0703662
Q8WUM9	SLC20A1	Sodium-dependent phosphate transporter 1	-0.22219	-0.608581	0.0068093	-0.195262	0.0102322	5.19e-08	0.960216	0.0335702	0.0112815	-0.287658	-0.094962	-0.226349
Q9NX55	HYPK	Huntingtin-interacting protein K	0.00679303	-0.0614393	-0.36419	-0.587214	0.9484	0.517831	0.00185177	7.44e-07	-0.0345493	-0.208385	-0.0413708	-0.189527
P63241	EIF5A	Eukaryotic translation initiation factor 5A-1	-0.0183623	-0.135863	-0.256111	-0.593053	0.834802	0.0646944	0.00567491	3.35e-08	-0.113753	-0.309106	-0.0578246	-0.300842
Q8TD30	GPT2	Alanine aminotransferase 2	-0.279969	-0.633221	0.0761474	-0.161144	1.56e-05	1.11e-11	0.282405	0.00936311	-0.186976	-0.278853	-0.035511	-0.244945
P78540	ARG2	Arginase-2, mitochondrial	-0.312473	-0.619288	0.0412705	-0.101284	3.07e-06	1.41e-11	0.586062	0.0958776	-0.120256	-0.131973	-0.0118617	-0.191474
Q14161	GIT2	ARF GTPase-activating protein GIT2	0.124391	0.293952	-0.695383	-0.707844	0.439235	0.0522349	0.00105623	8.8e-05	0.139119	-0.0235815	0.0813934	0.0887323
P53609	PGGT1B	Geranylgeranyl transferase type-1 subunit beta	0.0424459	0.0543718	-0.301609	-0.766681	0.856227	0.810826	0.204744	0.000548685	0.0904616	0.00519599	-0.00734606	-0.0719843
Q9Y462	ZNF711	Zinc finger protein 711	-0.155235	-0.225246	0.035772	-0.625688	0.451086	0.260754	0.901163	0.00356446	-0.558989	-0.616742	-1.18728	-0.699624
Q12840	KIF5A	Kinesin heavy chain isoform 5A	-0.102233	0.058263	-0.297264	-0.625286	0.528806	0.731273	0.100842	0.000310924	0.132779	-0.10913	0.0095504	0.178825
P53567	CEBPG	CCAAT/enhancer-binding protein gamma	-0.382156	-0.603036	0.241492	-0.200147	0.00872819	0.000120166	0.166924	0.199021	-0.0329362	-0.234299	-0.04126	-0.284737
O75061	DNAJC6	Putative tyrosine-protein phosphatase auxilin	0.00964243	0.00125899	-0.166774	-0.774434	0.968709	0.99534	0.703355	0.0301645	-0.0752657	-0.0523235	0.0722535	-0.188917
O60279	SUSD5	Sushi domain-containing protein 5	-0.719341	-0.380724	0.128668	0.0436047	4.73e-08	0.000389768	0.307281	0.721146	-0.354587	-0.286919	0.0420657	0.0209167
P35580	MYH10	Myosin-10	0.0177751	0.212152	-0.509934	-0.628458	0.896784	0.0563859	0.00105794	7.81e-06	0.478149	0.0923613	0.0281601	0.0487312
Q9BXH1	BBC3	Bcl-2-binding component 3, isoforms 1/2	-0.590488	-0.280558	0.153712	-0.180444	4.31e-05	0.0306812	0.348205	0.199515	-0.566724	-0.150663	-0.500553	-0.0966176
Q9H211	CDT1	DNA replication factor Cdt1	-0.675914	-0.635009	0.242678	0.180211	2.42e-06	6.2e-06	0.0961472	0.166487	-0.339328	-0.481858	-0.0988711	-0.186727
A0A494C0R8	CLUH	Clustered mitochondria protein homolog	0.0141657	-0.0844443	-0.215014	-0.602105	0.856041	0.199311	0.00765261	2.82e-09	0.00802135	-0.421027	-0.051615	-0.346707
Q9HC56	PCDH9	Protocadherin-9	-0.831915	0.048246	0.0977721	-0.188053	6.61e-05	0.829351	0.710221	0.373182	-0.393867	-0.252084	-0.374301	-0.282242
Q86U90	YRDC	YrdC domain-containing protein, mitochondrial	-0.0276452	-0.0561199	-0.13595	-0.644335	0.730906	0.454077	0.109327	3.43e-09	-0.00223601	-0.336107	-0.112512	-0.296962
Q6ZSJ8	C1orf122	Uncharacterized protein C1orf122	0.278526	0.210004	-0.713205	-0.602877	0.0161621	0.0673726	0.000129234	1.99e-05	0.122986	-0.039565	-0.047633	0.0470081
P07108	DBI	Acyl-CoA-binding protein	0.0634392	0.226013	-0.41117	-0.693234	0.627904	0.0537625	0.00545547	4.21e-06	-0.19634	0.136747	-0.0822908	-0.124925
Q9H461	FZD8	Frizzled-8	-0.669152	-0.518081	0.245068	0.144116	0.0272948	0.0859207	0.539773	0.692788	-0.0164311	-0.241879	-0.521122	-0.24288
P10415	BCL2	Apoptosis regulator Bcl-2	-0.724122	#N/A	0.0855175	0.0446899	0.000847562	#N/A	0.753817	0.856567	-0.00143261	0.0332606	-0.106468	0.0456734
Q9H165	BCL11A	B-cell lymphoma/leukemia 11A	-0.701554	-0.327592	0.348807	-0.110505	9.22e-05	0.0453989	0.0780115	0.561837	-0.420567	-0.283889	-0.151854	-0.0378551
Q96PV7	FAM193B	Protein FAM193B	0.0944206	#N/A	-0.699967	0.0445528	0.649667	#N/A	0.00501971	0.862096	-0.0147816	-0.215187	0.0952902	0.0186465
Q8IVT5	KSR1	Kinase suppressor of Ras 1	#N/A	0.754362	-0.504762	-0.806491	#N/A	1.83e-05	0.00563291	2.04e-05	0.0608426	0.169622	0.0346626	0.148941
Q8NHZ8	CDC26	Anaphase-promoting complex subunit CDC26	0.0596797	0.165412	-0.263462	-0.700943	0.616227	0.125502	0.0428851	9.74e-07	-0.107832	0.0620152	-0.0612753	-0.144742
Q5TC82	RC3H1	Roquin-1	0.0939987	-0.0181253	-0.187297	-0.620233	0.589642	0.927286	0.349011	0.000600178	0.0155583	-0.141015	0.0276793	0.0446702
Q13105	ZBTB17	Zinc finger and BTB domain-containing protein 17	#N/A	#N/A	0.235207	-0.599206	#N/A	#N/A	0.117829	0.000554808	-0.434293	-0.431966	0.245649	-0.542239
Q8NEZ4	KMT2C	Histone-lysine N-methyltransferase 2C	-0.264353	-0.670543	0.110466	0.131362	0.0027306	9.51e-09	0.302991	0.155468	0.230435	-0.146386	0.0911689	-0.000294135
Q8WTP8	AEN	Apoptosis-enhancing nuclease	-0.224088	-0.598914	0.083711	0.0523548	0.0027158	3.37e-09	0.36188	0.531532	-0.0464821	-0.226407	-0.179174	0.102224
O00458	IFRD1	Interferon-related developmental regulator 1	-0.428426	-0.473468	0.617793	-0.249257	0.0768449	0.0494705	0.0351251	0.353254	-0.211017	-0.403658	-0.14945	-0.62857
Q14674	ESPL1	Separin	0.0633157	0.22184	-0.195079	-0.587652	0.490101	0.0103334	0.0590119	4.5e-07	0.160224	0.0970585	0.198621	0.00197682
P09471	GNAO1	Guanine nucleotide-binding protein G(o) subunit alpha	-0.607807	0.108698	-0.0881841	0.0909931	0.00367748	0.627011	0.759192	0.712337	0.0810253	0.111313	-0.0701383	-0.0763189
P21980	TGM2	Protein-glutamine gamma-glutamyltransferase 2	#N/A	0.526441	-0.30375	-0.586926	#N/A	0.0536349	0.373973	0.0456549	0.169657	0.719929	0.103205	0.177537
Q13555	CAMK2G	Calcium/calmodulin-dependent protein kinase type II subunit gamma	0.0681126	0.103889	-0.594849	-0.0436132	0.455189	0.238028	4.54e-05	0.67128	0.138415	0.146562	0.114361	0.123956
P51843	NR0B1	Nuclear receptor subfamily 0 group B member 1	0.126871	0.0208059	0.226794	-0.810143	0.746151	0.965941	0.623103	0.0279059	0.0215944	-0.525054	#N/A	-0.44973
Q9BUZ4	TRAF4	TNF receptor-associated factor 4	-0.624442	#N/A	0.191243	0.115941	0.00439254	#N/A	0.470532	0.629626	-0.38554	-0.257168	-0.149677	-0.118644
Q9UKY1	ZHX1	Zinc fingers and homeoboxes protein 1	-0.61159	-0.215939	0.121999	0.310749	1.22e-07	0.0175	0.277742	0.00205188	-0.307749	-0.280657	-0.124987	-0.28222
Q96RY7	IFT140	Intraflagellar transport protein 140 homolog	0.458335	0.265829	-0.773286	0.175452	0.0211591	0.186059	0.0027686	0.433149	0.190689	0.178711	-0.045543	0.162104
Q9NZJ0	DTL	Denticleless protein homolog	-0.0831867	0.720545	-0.262301	-0.242836	0.795962	0.00946472	0.461028	0.434135	0.0803431	-0.0218944	-0.0288082	-0.0567242
Q07889	SOS1	Son of sevenless homolog 1	0.119445	0.720477	-0.31362	-0.301455	0.704585	0.00997992	0.371922	0.32393	-0.107638	-0.0829489	-0.00672336	-0.102556
Q9GZT4	SRR	Serine racemase	0.678494	#N/A	-0.404767	-0.0592609	0.000190468	#N/A	0.0357801	0.75515	0.238507	-0.0248501	-0.00258458	-0.0451733
Q49MG5	MAP9	Microtubule-associated protein 9	-0.298497	0.715313	-0.0770972	-0.0493271	0.31383	0.0134414	0.854002	0.89558	0.230344	0.278126	0.0448934	0.0341942
Q9NQX4	MYO5C	Unconventional myosin-Vc	0.754992	0.220301	-0.409059	-0.201809	0.0031859	0.401148	0.176515	0.476325	0.339255	0.0678137	0.0704683	0.15542
Q9BWU1	CDK19	Cyclin-dependent kinase 19	-0.290563	-0.385879	0.289743	0.778553	0.0189837	0.00243298	0.0516275	1.59e-06	0.313324	0.225923	-0.00457153	0.377023
Q8IX21	SLF2	SMC5-SMC6 complex localization factor protein 2	#N/A	0.626388	-0.239581	-0.0697909	#N/A	0.0144019	0.147094	0.659495	0.0988191	-0.0341198	-0.0377326	0.113462
O15344	MID1	E3 ubiquitin-protein ligase Midline-1	0.589767	0.322693	-0.223997	-0.251686	1.45e-07	0.000555978	0.0361388	0.00892404	0.871646	0.529602	-0.12787	0.443008
Q15527	SURF2	Surfeit locus protein 2	-0.207828	-0.265572	0.700127	0.221649	0.437883	0.312984	0.0447841	0.476782	-0.227204	-0.322394	-0.0898041	-0.333419
Q16778	H2BC21	Histone H2B type 2-E	-0.553148	-0.276239	0.663242	0.648272	0.069002	0.387376	0.0704795	0.0468301	-0.667047	0.386818	0.550336	-0.126392
Q6ZVF9	GPRIN3	G protein-regulated inducer of neurite outgrowth 3	0.17	0.860235	-0.342885	-0.16454	0.184439	1.12e-07	0.0257219	0.232442	-0.410776	0.0740959	0.0182822	0.0885328
Q9Y4B5	MTCL1	Microtubule cross-linking factor 1	0.216853	0.627748	-0.389766	0.117484	0.147911	0.000110342	0.0306957	0.488411	0.0865167	0.108166	-0.0532099	0.0496266
Q9C0H9	SRCIN1	SRC kinase signaling inhibitor 1	#N/A	1.30726	-0.386208	-0.480087	#N/A	4.6e-05	0.230849	0.0907915	0.479387	0.641008	0.155071	0.635464
Q8TAV0	FAM76A	Protein FAM76A	0.597778	-0.00383175	-0.0168082	0.0300003	0.00556919	0.987399	0.960216	0.914619	0.248579	0.0722545	0.0309569	-0.146426
O75367	MACROH2A1	Core histone macro-H2A.1	-0.247327	0.115496	0.160611	0.59988	0.171586	0.549663	0.490275	0.00251855	0.0117437	-0.170018	-0.305988	-0.141764
O14494	PLPP1	Phospholipid phosphatase 1	-0.290065	0.110013	0.097809	0.717454	0.0881803	0.547186	0.675461	0.000264958	-0.27442	0.174029	0.0101513	0.0261716
P43694	GATA4	Transcription factor GATA-4	-0.0272451	-0.137624	0.604202	0.196999	0.913686	0.530639	0.0161596	0.390081	-0.203442	-0.108113	-0.0656477	-0.0840276
Q6UWU4	C6orf89	Bombesin receptor-activated protein C6orf89	-0.224977	-0.255846	0.678743	0.442754	0.385265	0.320024	0.0241006	0.0957992	0.0643629	0.149137	0.0609147	0.00554566
Q96LJ7	DHRS1	Dehydrogenase/reductase SDR family member 1	-0.154739	-0.0711891	0.116752	0.764126	0.0331661	0.347679	0.186425	2.87e-10	0.181269	-0.0279013	0.0743312	0.237689
P16083	NQO2	Ribosyldihydronicotinamide dehydrogenase [quinone]	0.590795	0.621024	-0.400241	-0.153696	0.00060309	0.000357683	0.0426003	0.40041	0.0966079	0.416392	-0.0338255	0.279125
P52788	SMS	Spermine synthase	0.64722	0.583488	-0.266519	-0.281314	1.75e-08	1.12e-07	0.0117117	0.00303251	0.22744	0.580813	-0.128099	0.0261617
Q9Y2G5	POFUT2	GDP-fucose protein O-fucosyltransferase 2	-0.278846	0.299684	-0.0402753	0.715288	0.000329441	0.000150205	0.689786	9.4e-10	-0.0643984	-0.0675188	0.018026	0.172365
Q96GC9	VMP1	Vacuole membrane protein 1	-0.278094	0.63527	#N/A	#N/A	0.229684	0.00776638	#N/A	#N/A	0.0293524	0.0511149	-0.0611245	-0.139825
Q9Y3R0	GRIP1	Glutamate receptor-interacting protein 1	0.0305994	-0.0999511	0.11568	0.669365	0.901229	0.654083	0.699496	0.0054069	0.0134065	0.132111	0.0498803	0.143913
E7EPW5	ST7	Suppressor of tumorigenicity 7 protein	-0.141099	-0.0891847	0.586104	0.371268	0.492014	0.674996	0.0129109	0.0708402	-0.0549617	-0.0160455	0.0150837	-0.135548
Q5SXM8	DNLZ	DNL-type zinc finger protein	0.651955	-0.0617733	0.010492	0.162658	0.00236489	0.79845	0.975529	0.492893	0.174684	-0.0602346	-0.0337747	0.00299038
P10092	CALCB	Calcitonin gene-related peptide 2	0.633953	0.0303769	-0.248035	0.350768	5.84e-05	0.859065	0.15229	0.0224968	0.714296	0.536651	-0.0559463	0.24021
Q92466	DDB2	DNA damage-binding protein 2	-0.0290964	-0.0205841	0.224096	0.599608	0.659295	0.761182	0.00319145	5.27e-10	-0.0648541	0.0290353	-0.0310084	0.195256
O94898	LRIG2	Leucine-rich repeats and immunoglobulin-like domains protein 2	-0.1054	-0.0200354	0.609453	0.290377	0.702981	0.948755	0.0381405	0.275336	0.366689	-0.0820654	-0.0298057	0.0240847
Q7Z4H8	POGLUT3	Protein O-glucosyltransferase 3	-0.0346232	0.165428	0.0768689	0.597738	0.569787	0.00378628	0.265162	2.21e-10	-0.0203381	0.149847	0.11541	0.0488774
P27797	CALR	Calreticulin	-0.0264088	0.20127	0.0453156	0.59293	0.715714	0.0022878	0.59738	2.89e-09	0.0112416	-0.00708181	0.0172352	0.141753
P50454	SERPINH1	Serpin H1	-0.0301937	0.151873	0.0292912	0.666064	0.647867	0.011054	0.723865	9.43e-11	0.0445055	0.0848931	0.0117091	0.305238
Q6Y288	B3GLCT	Beta-1,3-glucosyltransferase	-0.0676126	0.262582	-0.0544081	0.678295	0.395302	0.000949356	0.59262	5.41e-09	-0.000408796	0.0956419	0.0266956	0.190564
Q9GZU1	MCOLN1	Mucolipin-1	-0.144643	-0.135181	0.347716	0.75227	0.672556	0.688579	0.460221	0.0337843	-0.0836498	-0.220157	0.0821472	-0.030161
Q8N2A8	PLD6	Mitochondrial cardiolipin hydrolase	0.633975	0.203577	0.0131246	-0.0265669	0.00604776	0.391915	0.974138	0.933641	0.556281	-0.097408	-0.261558	-0.087992
Q8N3F0	MTURN	Maturin	0.770338	0.302226	-0.215389	-0.0134287	0.010779	0.165908	0.436096	0.961236	-0.0418764	0.170684	-0.0132528	0.2358
Q86V35	CABP7	Calcium-binding protein 7	-0.00664495	0.614832	-0.143051	0.397095	0.962618	9.63e-06	0.347544	0.00295206	-0.175295	-0.0949791	0.0080206	-0.118981
Q15797	SMAD1	Mothers against decapentaplegic homolog 1	-0.00976855	-0.084358	0.845351	0.111722	0.9669	0.707661	0.00280992	0.69022	-0.170449	-0.0827057	0.134211	-0.004192
Q92820	GGH	Gamma-glutamyl hydrolase	-0.0411939	0.235784	0.0860163	0.585261	0.610081	0.00186253	0.350921	3.56e-08	-0.070492	0.13464	0.00904997	-0.0246315
Q9NWT6	HIF1AN	Hypoxia-inducible factor 1-alpha inhibitor	0.617263	0.332865	-0.126472	0.0471073	0.036978	0.276989	0.762135	0.903631	-0.126814	-0.0865428	0.0200706	-0.00401705
P55287	CDH11	Cadherin-11	-0.0072596	-0.100572	0.367562	0.61239	0.949991	0.325301	0.00347079	1.94e-06	0.11393	0.172141	0.0974319	0.508646
Q12841	FSTL1	Follistatin-related protein 1	-0.0207151	0.224232	-0.0306845	0.705561	0.895721	0.0784444	0.871171	1.02e-05	0.489627	0.301806	0.0403602	0.723706
Q99594	TEAD3	Transcriptional enhancer factor TEF-5	0.0861724	0.064433	0.12782	0.61803	0.68051	0.761461	0.607837	0.00260973	0.157743	0.418187	0.055686	0.104294
Q96A47	ISL2	Insulin gene enhancer protein ISL-2	0.0414834	0.0231786	0.63837	0.193955	0.814796	0.900978	0.00150485	0.235535	-0.0985153	-0.274492	-0.105693	-0.383701
Q7Z6I8	C5orf24	UPF0461 protein C5orf24	-0.31922	-0.218849	0.673437	0.787048	0.216982	0.416336	0.0293787	0.00494115	0.0853371	0.158911	0.0401689	0.145531
Q3LXA3	TKFC	Triokinase/FMN cyclase	0.603425	0.380308	-0.262507	0.21914	4.46e-09	9.13e-06	0.00507205	0.00701417	0.313637	0.291862	0.0568011	0.363057
Q9Y4L1	HYOU1	Hypoxia up-regulated protein 1	0.110093	0.290869	-0.040428	0.593499	0.0213807	6.52e-07	0.518571	1.51e-11	0.143587	0.0676701	0.0450713	0.171371
P51795	CLCN5	H(+)/Cl(-) exchange transporter 5	0.616219	0.375519	-0.146056	0.108398	2e-05	0.00406647	0.366611	0.453059	0.518971	0.320237	0.0261314	0.142803
Q9UJJ9	GNPTG	N-acetylglucosamine-1-phosphotransferase subunit gamma	0.231831	0.122759	-0.0272348	0.633625	0.136917	0.456148	0.905427	0.000367967	0.114502	0.0682959	0.0757147	0.158849
Q9Y6N1	COX11	Cytochrome c oxidase assembly protein COX11, mitochondrial	-0.174403	-0.367082	0.814534	0.694523	0.367248	0.047044	0.00122672	0.000929337	0.0996142	-0.0434949	0.00367064	-0.098077
O43854	EDIL3	EGF-like repeat and discoidin I-like domain-containing protein 3	-0.139022	0.369198	0.0396813	0.699104	0.0314914	1.8e-06	0.653667	1.87e-10	0.0750992	0.776183	0.0587355	0.522728
P55268	LAMB2	Laminin subunit beta-2	-0.143047	0.630762	#N/A	#N/A	0.329567	0.000158154	#N/A	#N/A	0.0774131	0.38506	0.0147154	0.652849
P28827	PTPRM	Receptor-type tyrosine-protein phosphatase mu	-0.150698	0.345116	0.149912	0.633252	0.25208	0.00810693	0.356786	4.43e-05	0.366674	0.391988	-0.0157676	0.419456
Q9NP50	SINHCAF	SIN3-HDAC complex-associated factor	0.0693595	-0.0894691	0.664499	0.334994	0.534705	0.412206	9.1e-05	0.00335108	-0.161936	-0.203025	0.103747	-0.021305
Q8TCZ2	CD99L2	CD99 antigen-like protein 2	0.0158292	0.094173	0.201903	0.669004	0.929129	0.547186	0.260771	9.9e-05	0.0445801	0.341958	0.0808942	0.31319
P43121	MCAM	Cell surface glycoprotein MUC18	0.0986999	0.0438977	0.153647	0.690578	0.0885051	0.476965	0.0285802	3.64e-11	0.136451	0.330138	-0.0205252	0.422474
Q8TDY4	ASAP3	Arf-GAP with SH3 domain, ANK repeat and PH domain-containing protein 3	0.797696	#N/A	-0.248387	0.190968	0.00135303	#N/A	0.386418	0.453741	0.30371	0.294532	-0.124448	0.326734
Q9NRF8	CTPS2	CTP synthase 2	0.615825	0.583963	-0.140659	-0.0667293	3.42e-11	1.04e-10	0.0480383	0.303058	0.193971	0.678777	-0.0120549	0.127927
P29762	CRABP1	Cellular retinoic acid-binding protein 1	0.740916	0.34464	-0.297227	0.23258	1.35e-07	0.0024689	0.026607	0.0492452	0.976263	0.559092	-0.0703924	0.867519
Q9NYU2	UGGT1	UDP-glucose:glycoprotein glucosyltransferase 1	0.0633711	0.364724	-0.0332497	0.633971	0.194425	1.71e-08	0.608027	4.95e-12	0.259383	0.0215964	0.0187661	0.0617961
P22223	CDH3	Cadherin-3	-0.0633049	-0.0995183	0.239938	0.956824	0.653875	0.459713	0.116167	9.57e-08	-0.0812163	0.315546	0.117442	0.489954
Q0VF96	CGNL1	Cingulin-like protein 1	0.0814129	0.144452	0.158824	0.651479	0.757626	0.55866	0.605011	0.00886637	0.35501	0.954854	0.0147923	0.57597
Q96T23	RSF1	Remodeling and spacing factor 1	0.0782199	-0.063011	0.356992	0.665883	0.710333	0.767319	0.110583	0.00136058	-0.032502	-0.143974	0.02451	0.00364587
Q96IK0	TMEM101	Transmembrane protein 101	-0.0493939	-0.0279755	0.513636	0.606421	0.850006	0.918028	0.0494106	0.0100383	0.00492174	0.262976	0.169863	0.124386
Q9H019	MTFR1L	Mitochondrial fission regulator 1-like	0.0166709	0.144276	0.173022	0.716327	0.943274	0.493926	0.501727	0.00122727	-0.235551	0.0218589	0.0557129	0.0617991
P21926	CD9	CD9 antigen	0.417813	0.698524	-0.0938068	0.0332561	0.0001354	8.51e-08	0.473527	0.792735	0.171045	0.557806	-0.0447918	0.0229125
P04424	ASL	Argininosuccinate lyase	0.629625	0.462267	-0.23489	0.204189	9.47e-10	2.48e-07	0.0082007	0.00876467	0.380585	0.194584	0.0110228	0.17656
Q01968	OCRL	Inositol polyphosphate 5-phosphatase OCRL	0.611637	0.688805	-0.233064	-0.00603724	4.65e-10	4.84e-11	0.00561239	0.944518	0.434379	0.68383	0.0349026	0.287433
Q9H7B4	SMYD3	Histone-lysine N-methyltransferase SMYD3	-0.0681984	0.0401021	0.675977	0.41654	0.809112	0.891018	0.0403951	0.136576	0.154695	0.393631	-0.020807	-0.0384023
A0A1B0GUD6	GRAMD1B	Protein Aster-B	0.941093	-0.027904	-0.207491	0.370703	6.74e-07	0.881953	0.282119	0.0260824	0.351362	0.36334	0.108168	0.0878531
Q6XQN6	NAPRT	Nicotinate phosphoribosyltransferase	0.58658	0.301153	-0.244539	0.447916	2.84e-07	0.00154295	0.0277966	4.69e-05	0.355047	0.142055	0.0722563	0.699077
Q8TD22	SFXN5	Sideroflexin-5	#N/A	0.0638381	0.168511	0.586665	#N/A	0.681795	0.344872	0.000615961	0.327545	0.241343	0.0235065	0.347661
O96006	ZBED1	E3 SUMO-protein ligase ZBED1	0.680031	0.377565	-0.114424	0.151774	0.000269831	0.0152196	0.576851	0.376326	0.41892	0.459231	0.00978651	0.288609
Q9P2W1	PSMC3IP	Homologous-pairing protein 2 homolog	0.393944	0.00600124	0.11425	0.594508	0.050841	0.980022	0.682294	0.00715533	0.146045	0.0529396	0.0188582	0.02999
Q00536	CDK16	Cyclin-dependent kinase 16	0.62745	0.527362	-0.155916	0.121602	1.13e-13	5.04e-12	0.00632291	0.0138067	0.265282	0.48594	-0.230098	0.429851
P02462	COL4A1	Collagen alpha-1(IV) chain	-0.146668	0.27778	0.314706	0.680497	0.389876	0.0875547	0.109543	0.000303524	0.360906	0.161889	0.021166	0.098857
Q0IIM8	TBC1D8B	TBC1 domain family member 8B	0.599179	0.671028	-0.361516	0.220409	1.14e-08	1.37e-09	0.000924083	0.00917387	-0.0016674	0.675575	-0.00182975	0.268105
Q9HCI7	MSL2	E3 ubiquitin-protein ligase MSL2	-0.241327	#N/A	0.645372	0.44786	0.32141	#N/A	0.0278723	0.0804332	-0.124395	-0.101284	-0.0757033	-0.0126431
P09486	SPARC	SPARC	-0.29216	0.429219	#N/A	0.716136	0.000847562	1.37e-05	#N/A	4.87e-06	0.175557	0.375832	-0.00066766	0.365285
Q05084	ICA1	Islet cell autoantigen 1	0.63153	0.570188	-0.217359	0.155779	0.000300727	0.000891554	0.285978	0.395663	0.137791	0.46359	-0.00396455	0.44619
Q8TBP6	SLC25A40	Solute carrier family 25 member 40	0.297943	0.0691059	0.186432	0.587689	0.0245779	0.633938	0.253761	0.000151129	0.209282	0.465489	0.132139	0.168588
Q8TB96	ITFG1	T-cell immunomodulatory protein	0.0748152	0.221771	0.253822	0.607065	0.547072	0.0519597	0.0662061	1.73e-05	0.10668	0.187121	-0.0137644	0.278546
O00712	NFIB	Nuclear factor 1 B-type	0.101081	-0.107245	0.468775	0.715325	0.702707	0.677713	0.0957222	0.00515913	0.338292	0.0277707	0.10352	0.262439
A0A0A0MQW0	MYEF2	Myelin expression factor 2	0.126136	0.185963	0.245423	0.625897	0.0957923	0.0144215	0.00887607	2.01e-08	0.185828	0.408286	0.0359636	0.378434
Q75T13	PGAP1	GPI inositol-deacylase	0.230139	0.139506	0.18764	0.629181	0.0168982	0.148647	0.104856	8.81e-07	0.249625	0.124591	-0.0334361	0.159325
P10589	NR2F1	COUP transcription factor 1	0.133785	0.00650757	0.59808	0.452483	0.462546	0.976912	0.00545547	0.0145664	0.0235187	0.493872	0.124227	0.278736
Q9BQF6	SENP7	Sentrin-specific protease 7	0.270449	-0.140795	0.473535	0.588646	0.0926883	0.405646	0.0160945	0.00113665	-0.48262	0.405472	-0.0131655	0.0302546
O95571	ETHE1	Persulfide dioxygenase ETHE1, mitochondrial	0.555108	0.633844	-0.126909	0.131167	9.44e-09	8.35e-10	0.140484	0.0862472	0.534059	0.641124	0.025194	0.221218
Q96IY1	NSL1	Kinetochore-associated protein NSL1 homolog	0.230582	0.100293	0.244939	0.620921	0.000347309	0.0971508	0.00214338	4.51e-10	-0.22094	0.0805664	0.0758941	0.00236349
Q13516	OLIG2	Oligodendrocyte transcription factor 2	0.706463	-0.137368	0.332378	0.315534	0.000651601	0.515334	0.163832	0.136993	0.840856	0.147942	-0.142923	-0.0237534
Q29980	MICB	MHC class I polypeptide-related sequence B	0.278063	0.636343	0.11419	0.193141	0.0115633	1.34e-06	0.412647	0.0992704	-0.0264308	0.199187	0.0263038	0.216068
P61916	NPC2	NPC intracellular cholesterol transporter 2	-0.0111667	0.217773	0.321993	0.695911	0.9484	0.137447	0.0671295	6.47e-05	0.182962	0.338781	0.0104757	0.243371
P55145	MANF	Mesencephalic astrocyte-derived neurotrophic factor	0.0113832	0.349005	0.100485	0.7737	0.894187	1.13e-05	0.239135	1.07e-10	-0.0856449	-0.028212	-0.0192228	0.070656
P17900	GM2A	Ganglioside GM2 activator	0.147034	0.621731	0.0341528	0.433997	0.0462897	2.3e-09	0.742333	4.35e-06	0.0281707	0.281004	0.036433	0.262073
Q5T1C6	THEM4	Acyl-coenzyme A thioesterase THEM4	0.741011	0.366746	0.131101	0.00219879	8.36e-07	0.00381249	0.405566	0.989199	0.534545	0.532719	0.0526882	0.363173
Q4G148	GXYLT1	Glucoside xylosyltransferase 1	0.235575	0.300218	0.127324	0.599131	0.00370135	0.000367786	0.186054	9.5e-08	0.079657	0.247875	-0.0225222	0.268844
Q9UH03	SEPTIN3	Neuronal-specific septin-3	0.372982	0.79508	-0.150813	0.247562	0.00120282	4.31e-08	0.270562	0.0367159	-0.0169817	0.417319	0.327898	0.585626
Q96FS4	SIPA1	Signal-induced proliferation-associated protein 1	0.2617	0.229788	0.0512465	0.724161	0.00189368	0.00556088	0.643485	5.76e-09	0.00542315	0.190599	0.126419	0.606248
P13987	CD59	CD59 glycoprotein	-0.0384494	0.305411	0.309978	0.690403	0.766811	0.00710636	0.02281	2.24e-06	-0.0136747	0.196984	-0.0261087	0.293163
O43189	PHF1	PHD finger protein 1	0.0997557	#N/A	0.170817	0.68255	0.567766	#N/A	0.620881	0.0038546	-0.00356344	0.246118	0.0805894	0.340744
P69905	HBA1	Hemoglobin subunit alpha	-0.400972	-0.495197	0.552375	1.61869	0.316483	0.210495	0.249037	0.000307603	#N/A	#N/A	#N/A	#N/A
Q14011	CIRBP	Cold-inducible RNA-binding protein	-0.0279642	-0.081362	0.607048	0.779324	0.889722	0.653405	0.00374595	6.86e-05	0.292998	-0.0164518	0.00470007	0.158626
Q9HA92	RSAD1	Radical S-adenosyl methionine domain-containing protein 1, mitochondrial	0.160547	-0.235889	0.974201	0.388184	0.41529	0.218589	0.0238538	0.275336	0.150619	-0.0742952	-0.00528371	0.0478472
Q86YB8	ERO1B	ERO1-like protein beta	0.104716	0.451474	0.0247458	0.710053	0.111282	9.06e-08	0.792034	1.87e-10	0.0932977	0.536328	0.106753	0.238619
Q9Y5V3	MAGED1	Melanoma-associated antigen D1	0.448071	0.656989	-0.118873	0.307161	3.52e-05	1.2e-07	0.329282	0.00404169	0.349713	0.482834	0.0111396	0.421795
Q14315	FLNC	Filamin-C	0.922499	0.518493	-0.267018	0.124509	2.84e-12	1.69e-07	0.00639391	0.14035	0.565621	0.241094	0.0681366	0.164899
O60613	SELENOF	Selenoprotein F	-0.218881	-0.0498576	0.664037	0.90526	0.0524954	0.691662	0.000197296	3.56e-08	-0.00449318	-0.144138	-0.121045	0.0148511
Q86WG5	SBF2	Myotubularin-related protein 13	#N/A	-0.00593971	0.289141	0.692467	#N/A	0.983186	0.429721	0.0170451	-0.203966	-0.0696967	-0.000530919	0.0948972
Q14554	PDIA5	Protein disulfide-isomerase A5	0.0603007	0.404417	0.151802	0.691954	0.414737	1.63e-06	0.0729438	8.83e-10	0.10764	0.0638881	0.0357865	0.051236
P19634	SLC9A1	Sodium/hydrogen exchanger 1	1.04653	0.144065	0.0105796	0.109478	3.21e-05	0.480276	0.97385	0.626826	0.291066	0.00188104	0.124015	0.00947754
P05204	HMGN2	Non-histone chromosomal protein HMG-17	0.0740488	0.317908	0.198157	0.73431	0.767833	0.144596	0.481203	0.00228371	-0.184014	-0.141508	-0.0501615	-0.0740314
Q8TF68	ZNF384	Zinc finger protein 384	0.111727	-0.0457714	0.661608	0.610044	0.53268	0.81264	0.00236633	0.00110104	0.0496815	-0.102187	0.0179023	-0.0548793
Q9Y3M2	CBY1	Protein chibby homolog 1	0.0221871	0.646618	#N/A	#N/A	0.96872	0.0282789	#N/A	#N/A	0.0261115	0.244403	0.112726	0.144474
Q53FA7	TP53I3	Quinone oxidoreductase PIG3	0.639935	0.380119	-0.162174	0.482661	0.000733873	0.0349507	0.489604	0.0134739	-0.0174098	0.269097	0.0604181	0.818797
Q07954	LRP1	Prolow-density lipoprotein receptor-related protein 1	0.561997	0.821695	-0.0389872	0.000894652	7.13e-05	3.06e-07	0.835197	0.995505	1.16464	1.07498	0.103263	1.17134
Q8NBJ7	SUMF2	Inactive C-alpha-formylglycine-generating enzyme 2	0.263113	0.421341	0.0241406	0.638213	0.0117911	0.00016636	0.874329	2.24e-06	0.200893	0.305425	0.0651997	0.3963
P58107	EPPK1	Epiplakin	0.616131	0.493856	-0.11784	0.35505	2e-07	6.32e-06	0.317826	0.000859741	1.6647	0.602247	-0.299468	0.461693
Q5VUJ6	LRCH2	Leucine-rich repeat and calponin homology domain-containing protein 2	0.596363	0.695203	-0.0532248	0.113187	2.49e-13	9.45e-15	0.348691	0.0196136	0.308039	0.739573	0.0659606	0.22687
O95479	H6PD	GDH/6PGL endoplasmic bifunctional protein	0.448112	0.0540573	-0.0110197	0.862216	5.56e-05	0.623568	0.942932	1.11e-08	0.610422	0.696381	0.162355	0.554916
Q6P179	ERAP2	Endoplasmic reticulum aminopeptidase 2	0.0931216	0.588837	-0.0694466	0.757186	0.119642	1.04e-10	0.355575	9.6e-12	0.127962	0.756842	0.0445939	0.46531
B1AH87	TSPO	Peripheral-type benzodiazepine receptor (Fragment)	0.741052	0.770747	-0.0896078	-0.0522048	0.000208314	0.000135725	0.731286	0.82371	0.27166	0.947688	-0.00675452	0.207883
Q9Y6X4	FAM169A	Soluble lamin-associated protein of 75 kDa	0.272197	0.0761305	0.230815	0.793816	0.000406972	0.311711	0.0100386	1.61e-10	-0.03108	0.0174283	0.046388	-0.0644667
Q9BW60	ELOVL1	Elongation of very long chain fatty acids protein 1	-0.00169011	0.174069	0.796172	0.406699	0.994187	0.381487	0.00163994	0.0454806	-0.44054	-0.0788183	-0.0180625	-0.15805
Q15274	QPRT	Nicotinate-nucleotide pyrophosphorylase [carboxylating]	0.105184	0.20274	0.180514	0.898369	0.354254	0.0627451	0.174162	2.29e-08	-0.267741	0.20359	-0.0384684	0.297195
Q8TAC2	JOSD2	Josephin-2	0.0616369	0.63183	#N/A	#N/A	0.861913	0.0105823	#N/A	#N/A	0.110854	0.442247	0.0202527	0.186246
O00462	MANBA	Beta-mannosidase	0.259357	0.445585	0.0963898	0.590242	0.00495115	1.51e-05	0.402242	9.39e-07	-0.218629	0.540632	-0.0927752	0.266227
Q8NBM8	PCYOX1L	Prenylcysteine oxidase-like	0.197829	0.326186	0.118711	0.763813	0.00428365	2.04e-05	0.147394	9.12e-11	0.364003	0.812778	0.0970307	0.591865
Q5JSL3	DOCK11	Dedicator of cytokinesis protein 11	0.737718	0.5256	-0.0816194	0.227958	8.4e-15	1.23e-11	0.157008	6.11e-05	0.568794	0.683657	-0.0401294	0.264673
O00622	CCN1	CCN family member 1	#N/A	#N/A	0.00517431	0.700928	#N/A	#N/A	0.97385	2.94e-05	-0.00916205	0.569994	1.3694	0.270743
Q92626	PXDN	Peroxidasin homolog	0.579284	0.88261	-0.146683	0.0990273	0.0012308	1.1e-05	0.587221	0.707001	0.597937	0.625804	0.0732596	0.595553
Q14190	SIM2	Single-minded homolog 2	0.755312	#N/A	0.0574971	0.248822	0.00639353	#N/A	0.880016	0.395243	-0.178478	0.00683403	-0.0488599	-0.0250361
Q96C00	ZBTB9	Zinc finger and BTB domain-containing protein 9	0.74667	#N/A	0.292929	0.0232456	0.000619154	#N/A	0.219092	0.925631	-0.00806185	-0.115356	-0.0235563	-0.0347349
Q96SQ9	CYP2S1	Cytochrome P450 2S1	0.178335	0.317226	0.299398	0.62748	0.0846896	0.00282269	0.0177286	2.73e-06	0.055698	0.193029	0.0494934	0.650509
Q9UBG0	MRC2	C-type mannose receptor 2	0.369157	0.228437	0.0349937	0.790254	0.000892188	0.0313703	0.82124	1.19e-07	0.361256	0.482228	0.118885	0.774246
Q9UH17	APOBEC3B	DNA dC->dU-editing enzyme APOBEC-3B	0.229123	#N/A	0.19225	0.658195	0.0507455	#N/A	0.17303	2.46e-05	0.0696309	1.07111	0.0380428	0.58146
Q15642	TRIP10	Cdc42-interacting protein 4	0.237509	0.346266	0.729873	0.141129	0.25368	0.0884023	0.00462084	0.54908	-0.293008	0.159161	0.0208588	0.069965
P78552	IL13RA1	Interleukin-13 receptor subunit alpha-1	#N/A	#N/A	0.143154	0.585756	#N/A	#N/A	0.263626	0.00021029	0.344299	0.65226	-0.0117972	0.295633
P51805	PLXNA3	Plexin-A3	0.325128	0.275275	0.144401	0.71589	0.000296815	0.00163695	0.157021	1.29e-08	0.302753	0.0998706	0.000550207	0.355026
O60443	GSDME	Gasdermin-E	0.771553	0.784035	-0.733086	0.640513	6.46e-06	5.19e-06	0.000564871	0.000194277	-0.136165	0.629962	0.675637	0.758718
Q92633	LPAR1	Lysophosphatidic acid receptor 1	0.0325836	0.699271	#N/A	#N/A	0.901229	0.0121807	#N/A	#N/A	-0.235942	0.218784	0.0876022	-0.0826219
P20719	HOXA5	Homeobox protein Hox-A5	0.031189	0.0377641	0.487242	0.909993	0.919049	0.902892	0.10463	0.00115616	0.297748	0.306037	-0.0482272	0.366658
O95302	FKBP9	Peptidyl-prolyl cis-trans isomerase FKBP9	0.374229	0.654689	0.00300323	0.436917	6.01e-07	2.22e-11	0.976675	2.43e-07	0.253032	0.535277	-0.00260108	0.408221
P22570	FDXR	NADPH:adrenodoxin oxidoreductase, mitochondrial	0.631873	0.456912	-0.0535182	0.435514	6.62e-11	3.34e-08	0.514372	3.62e-07	0.42681	0.388922	0.0192344	0.636774
Q15120	PDK3	[Pyruvate dehydrogenase (acetyl-transferring)] kinase isozyme 3, mitochondrial	0.665845	0.551372	-0.0224345	0.27657	4.65e-10	1.71e-08	0.832462	0.000816193	0.414434	0.991489	0.0388381	0.268738
Q14191	WRN	Werner syndrome ATP-dependent helicase	0.294154	0.0960888	0.626618	0.454996	0.0409179	0.533804	0.00130719	0.00414881	0.219692	0.0756863	0.0236278	0.0619228
P20337	RAB3B	Ras-related protein Rab-3B	0.305785	0.421933	0.141368	0.612328	3.72e-05	3.32e-07	0.077628	3.18e-09	0.386695	0.535674	0.129034	0.539891
Q8IWT3	CUL9	Cullin-9	#N/A	#N/A	0.10657	0.645124	#N/A	#N/A	0.48981	0.000318136	-0.0353211	0.151533	-0.0193325	0.47915
Q53TN4	CYBRD1	Plasma membrane ascorbate-dependent reductase CYBRD1	#N/A	#N/A	0.127051	0.624988	#N/A	#N/A	0.101634	2.42e-06	-0.133735	0.469151	0.0748757	0.418947
P59190	RAB15	Ras-related protein Rab-15	0.117529	0.273017	0.274332	0.843076	0.657905	0.265242	0.361321	0.00151977	-0.0210269	0.230824	0.0879019	0.202876
Q96S97	MYADM	Myeloid-associated differentiation marker	#N/A	0.302757	0.0619843	0.770235	#N/A	0.0471957	0.77081	7.8e-05	0.766191	0.831186	0.160876	0.364673
Q9H6K5	PRR36	Proline-rich protein 36	0.368034	0.644606	0.00387967	0.507471	0.154503	0.0125822	0.992908	0.0875165	-0.0391555	0.748516	0.196822	0.62791
Q8NBJ9	SIDT2	SID1 transmembrane family member 2	0.942955	0.26399	0.0796684	0.241468	0.00365219	0.429858	0.863921	0.504187	-0.102901	0.043404	0.0447834	0.177495
Q96B96	TMEM159	Lipid droplet assembly factor 1	0.589224	0.279561	0.0621533	0.598068	1.55e-05	0.0199331	0.708587	3.67e-05	0.241146	0.510882	0.171799	0.415735
Q86WV6	STING1	Stimulator of interferon genes protein	0.178048	0.5878	#N/A	#N/A	0.215235	0.000301505	#N/A	#N/A	0.124999	0.428223	0.189729	0.668993
P05783	KRT18	Keratin, type I cytoskeletal 18	0.314282	0.66174	0.134263	0.426197	0.000172891	1.79e-09	0.153268	1.06e-05	-0.0901488	0.267883	-0.041462	-0.0486418
Q9BRQ8	AIFM2	Ferroptosis suppressor protein 1	0.730803	0.373075	0.363773	0.0801168	2.46e-07	0.00149576	0.00931553	0.538898	0.467699	0.578177	0.128016	0.405412
P15559	NQO1	NAD(P)H dehydrogenase [quinone] 1	0.677301	#N/A	-0.0660019	0.551738	2.39e-05	#N/A	0.708873	0.000432087	0.744925	0.645172	-0.0321117	0.844722
Q6VN20	RANBP10	Ran-binding protein 10	0.0456712	-0.00150124	0.614307	0.904015	0.900672	0.996236	0.0876581	0.00569127	-0.039384	-0.146974	0.160579	0.0817909
P16219	ACADS	Short-chain specific acyl-CoA dehydrogenase, mitochondrial	0.533483	0.305069	0.0370558	0.69074	2.35e-09	2.14e-05	0.671478	1.8e-10	0.358374	0.471045	0.0479037	0.377431
Q86WA9	SLC26A11	Sodium-independent sulfate anion transporter	0.597669	#N/A	0.00107389	0.578155	3.99e-06	#N/A	0.995004	1.51e-05	0.195196	0.360688	0.148359	0.158226
Q9P086	MED11	Mediator of RNA polymerase II transcription subunit 11	0.598534	0.44006	0.125147	0.420783	6.86e-08	8.68e-06	0.234687	4.48e-05	0.0858958	0.165149	0.0541584	0.0468629
K7ERI9	APOC1	Apolipoprotein C-I (Fragment)	0.177895	#N/A	0.31486	0.696401	0.235586	#N/A	0.0795418	0.000174506	0.854136	0.412042	0.00319645	0.483291
Q9BSA4	TTYH2	Protein tweety homolog 2	0.723262	0.480685	0.0806578	0.303522	1.51e-09	1.83e-06	0.45899	0.00131448	0.543301	0.327714	0.00303959	0.395926
P14209	CD99	CD99 antigen	0.664493	0.498895	0.189594	0.238907	3.96e-08	4.15e-06	0.0889154	0.0166722	0.584496	0.81877	-0.0196567	0.150114
Q6NUS6	TCTN3	Tectonic-3	0.174911	0.4201	0.399841	0.598685	0.14389	0.000763513	0.00693067	3.25e-05	-0.017113	0.000948823	0.031045	0.115141
Q8NI22	MCFD2	Multiple coagulation factor deficiency protein 2	-0.00596893	0.132701	0.696071	0.776589	0.981868	0.59525	0.0134943	0.0022982	-0.0920965	-0.00303431	-0.000849824	-0.0267601
Q6P6B7	ANKRD16	Ankyrin repeat domain-containing protein 16	0.74458	0.0552979	#N/A	#N/A	0.000631109	0.805956	#N/A	#N/A	0.342235	0.0412016	0.026807	-0.0347298
Q9NWW5	CLN6	Ceroid-lipofuscinosis neuronal protein 6	0.137529	0.0874152	0.78213	0.599583	0.589642	0.739598	0.00693171	0.0168532	0.0872799	-0.174757	-0.0577266	-0.0798772
Q9BXF3	CECR2	Cat eye syndrome critical region protein 2	-0.0114269	1.01019	0.188261	0.425282	0.975564	0.00198642	0.664058	0.214188	-0.136142	-0.16442	-0.101605	-0.148469
P49748	ACADVL	Very long-chain specific acyl-CoA dehydrogenase, mitochondrial	0.414368	0.401648	-0.00904976	0.806116	2.61e-08	4.63e-08	0.913579	1.5e-12	0.0453234	0.25201	-0.0271001	0.602191
Q8TB22	SPATA20	Spermatogenesis-associated protein 20	0.719827	0.571682	-0.269456	0.592129	6.21e-05	0.00083853	0.174114	0.0012341	0.349464	0.475649	0.0515289	0.522458
Q9BRK0	REEP2	Receptor expression-enhancing protein 2	0.15447	0.359585	0.420007	0.682934	0.376519	0.0313703	0.0378506	0.000378349	0.087933	0.5707	0.0823423	0.45807
Q9NR19	ACSS2	Acetyl-coenzyme A synthetase, cytoplasmic	0.85397	0.725141	-0.133734	0.17882	6.28e-09	1.2e-07	0.319467	0.121121	0.484658	0.974993	0.0484037	0.400239
P08582	MELTF	Melanotransferrin	-0.114802	0.516594	0.452264	0.778335	0.305046	2.47e-05	0.00173883	2.34e-07	-0.0350399	0.432929	-0.002094	0.536638
O00470	MEIS1	Homeobox protein Meis1	0.172577	-0.0352181	0.662236	0.849818	0.261896	0.843649	0.00121335	7.36e-06	-0.228241	-0.0445484	-0.00755126	0.00329718
Q9BWC9	CCDC106	Coiled-coil domain-containing protein 106	0.16856	0.247611	0.652578	0.588198	0.435514	0.206908	0.00688579	0.00558506	-0.206629	0.163748	0.0286806	0.053562
O76062	TM7SF2	Delta(14)-sterol reductase TM7SF2	0.418335	0.273697	0.0165287	0.952436	7.4e-07	0.000238559	0.871498	2.7e-12	0.0870011	0.553889	0.064042	0.734717
P51151	RAB9A	Ras-related protein Rab-9A	0.806448	0.645831	-0.110124	0.324341	3.83e-14	5e-12	0.101429	4.88e-06	0.466135	0.812695	-0.252493	0.288225
P19086	GNAZ	Guanine nucleotide-binding protein G(z) subunit alpha	0.197764	0.645063	#N/A	#N/A	0.186761	0.000177678	#N/A	#N/A	0.129084	0.476478	-0.0247339	0.138077
Q8NFJ5	GPRC5A	Retinoic acid-induced protein 3	0.448847	0.635546	0.184343	0.41882	0.00345533	0.000101422	0.326235	0.00996869	0.279925	0.604414	-0.170887	0.162424
Q6P597	KLC3	Kinesin light chain 3	0.745843	0.964514	-0.32882	0.317682	5.76e-05	1.69e-06	0.104711	0.0778793	0.19398	0.471127	0.0265877	0.168117
Q01459	CTBS	Di-N-acetylchitobiase	0.495584	0.484484	0.136583	0.629304	7.62e-05	0.000105231	0.343103	1.03e-05	0.159292	0.513189	0.108314	0.315962
P12429	ANXA3	Annexin A3	0.568057	0.790699	-0.0122963	0.404106	3.03e-07	8.72e-10	0.927524	0.000117678	0.697902	0.840231	0.0472236	0.40475
A6NHT5	HMX3	Homeobox protein HMX3	#N/A	#N/A	0.197621	0.678349	#N/A	#N/A	0.0954292	3.45e-05	0.212734	0.395491	0.35893	0.159152
O75382	TRIM3	Tripartite motif-containing protein 3	0.290464	0.587887	#N/A	#N/A	0.00854199	1.28e-05	#N/A	#N/A	-0.141782	0.231581	0.0637081	0.361966
A2AAZ0	HLA-DQB1	HLA class II histocompatibility antigen, DQ beta 1 chain	-0.0247136	1.00693	0.412063	0.371686	0.936806	0.000314333	0.19645	0.1889	-0.275903	0.248977	-0.101495	0.135255
P08134	RHOC	Rho-related GTP-binding protein RhoC	0.0175431	#N/A	0.498323	0.817951	0.94143	#N/A	0.0444953	0.000747021	-0.139593	0.30208	0.0234909	0.319681
Q6UXH1	CRELD2	Protein disulfide isomerase CRELD2	0.375217	0.546768	-0.0165127	0.88266	0.000404999	3.55e-06	0.91167	6.56e-09	0.361375	0.334005	-0.00386028	0.339639
Q9UI32	GLS2	Glutaminase liver isoform, mitochondrial	0.89113	0.367727	0.0194025	0.539374	1.07e-11	4.2e-05	0.87069	6.63e-07	0.672146	0.209823	0.0161952	0.639879
Q8TBM8	DNAJB14	DnaJ homolog subfamily B member 14	0.224733	0.171794	0.689757	0.745041	0.442001	0.566647	0.0391512	0.0129787	0.0948278	0.322889	0.106132	0.254543
P25445	FAS	Tumor necrosis factor receptor superfamily member 6	0.458883	0.410794	0.14963	0.812764	1.64e-06	8.62e-06	0.120925	5.18e-10	0.265457	0.458212	0.0203125	0.684637
P43005	SLC1A1	Excitatory amino acid transporter 3	0.680764	0.240057	#N/A	#N/A	1.69e-07	0.00820825	#N/A	#N/A	0.495954	0.75826	-0.0666546	0.248027
Q9NYU1	UGGT2	UDP-glucose:glycoprotein glucosyltransferase 2	0.238177	0.683939	#N/A	#N/A	0.00181386	8.5e-09	#N/A	#N/A	0.292598	0.315898	-0.0473876	0.325539
Q13503	MED21	Mediator of RNA polymerase II transcription subunit 21	0.701267	0.591984	0.0736869	0.482156	2.06e-08	3.61e-07	0.553697	2.51e-05	-0.144252	-0.0988171	-0.00738228	-0.116902
[truncated: 101 more rows]

## Sheet: Table S7.
Table S7. Protein phosphorylation affected by Senexin B treatment or Mediator kinase mutations.
[truncated: 2,401 more rows]

[truncated: 1 more sheets: Table S8.]
